# Supplementary material for: 5-(4,5-Diiodo-1,3-dithiol-2-yl­idene)-4′,5′-bis(methyl­sulfan­yl)-2,2′-bi-1,3-dithiol-4(5H)-one
Source: Acta Crystallogr Sect E Struct Rep Online. 2009 Oct 10;65(Pt 11):o2716. doi: 10.1107/S160053680904032X (PMC2971092; doi:10.1107/S160053680904032X)
Supplement: Supplementary file 2 [file e-65-o2716-Isup2.hkl]

# 
# h,k,l, Fc-squared, Fo-squared, sigma(Fo-squared) and status flag 
# 
data_I
_shelx_title ' 090818_0835' 
_shelx_refln_list_code          4 
_shelx_F_calc_maximum      725.54 
_exptl_crystal_F_000      1256.00 
_reflns_d_resolution_high  0.7672 
 
loop_ 
 _symmetry_equiv_pos_as_xyz 
 'x, y, z' 
 '-x+1/2, y+1/2, -z+1/2' 
 '-x, -y, -z' 
 'x-1/2, -y-1/2, z-1/2' 
 
_cell_length_a     7.7642 
_cell_length_b    17.6520 
_cell_length_c    14.1240 
_cell_angle_alpha  90.000 
_cell_angle_beta   98.188 
_cell_angle_gamma  90.000 
 
_shelx_F_squared_multiplier     1.000 
 
loop_ 
 _refln_index_h 
 _refln_index_k 
 _refln_index_l 
 _refln_F_squared_calc 
 _refln_F_squared_meas 
 _refln_F_squared_sigma 
 _refln_observed_status 
   2   0   0        9.09       42.13     13.56 o 
   4   0   0    55015.45    55009.31    866.60 o 
   6   0   0      231.43      185.76     68.25 o 
   8   0   0    11431.71    11778.99    394.32 o 
   1   1   0    16276.01    17041.92    192.35 o 
   2   1   0    60021.26    63050.55    830.64 o 
   3   1   0    13968.09    13378.28    315.01 o 
   4   1   0     4260.50     4422.83     95.51 o 
   5   1   0     6190.43     6204.14    152.50 o 
   6   1   0    13674.25    13401.92    250.53 o 
   7   1   0     5506.63     5574.96    162.64 o 
   8   1   0     3438.63     3409.39    141.12 o 
   9   1   0      331.15      373.19     80.31 o 
   0   2   0    13289.93    13568.49    313.43 o 
   1   2   0     3300.39     3640.23     50.04 o 
   2   2   0     7723.27     8204.20    119.04 o 
   3   2   0      366.13      344.99     28.46 o 
   4   2   0     5705.67     5621.11    113.64 o 
   5   2   0    11200.70    11305.87    275.82 o 
   6   2   0    12735.72    12611.60    308.95 o 
   7   2   0     6824.80     6497.29    175.56 o 
   8   2   0        6.31       17.09     47.21 o 
   9   2   0      337.15      391.38     83.41 o 
   1   3   0     2675.02     2697.81     61.64 o 
   2   3   0    17877.04    18635.77    224.09 o 
   3   3   0     7914.98     8054.46    174.74 o 
   4   3   0    14845.16    15012.83    315.22 o 
   5   3   0     6134.86     5963.55    182.42 o 
   6   3   0     2513.32     2566.03    225.91 o 
   7   3   0      949.90      963.16     95.23 o 
   8   3   0     5183.92     5156.11    201.22 o 
   9   3   0     4492.76     4704.41    206.86 o 
   0   4   0    37744.58    39183.82    864.46 o 
   1   4   0    26795.57    27869.85    455.25 o 
   2   4   0      587.31      625.03     43.15 o 
   3   4   0    23686.00    23432.62    257.56 o 
   4   4   0    54251.23    55096.85    638.66 o 
   5   4   0    41920.70    41103.20    520.99 o 
   6   4   0      679.63      635.91     70.05 o 
   7   4   0     1971.51     1942.19    135.80 o 
   8   4   0     2221.14     2395.97    362.29 o 
   9   4   0     3667.81     4128.05    211.27 o 
   1   5   0    67720.30    69975.05    873.41 o 
   2   5   0       63.48      102.24     17.94 o 
   3   5   0    80585.20    81411.08    784.77 o 
   4   5   0    10612.51    10443.73    176.94 o 
   5   5   0    10107.32    10068.47    377.24 o 
   6   5   0     1441.55     1458.83    242.66 o 
   7   5   0    13159.81    12986.92    391.31 o 
   8   5   0        7.61      -10.38     44.33 o 
   9   5   0       12.57      101.47     62.23 o 
   0   6   0   109649.53   109548.88   2310.28 o 
   1   6   0    18241.16    18794.89    287.82 o 
   2   6   0        0.97        3.37     13.86 o 
   3   6   0      154.11      172.76     18.66 o 
   4   6   0     2113.05     2178.45     70.37 o 
   5   6   0     5218.72     5140.94    173.89 o 
   6   6   0       38.29       48.03     42.90 o 
   7   6   0     9656.65     9631.96    409.48 o 
   8   6   0     3319.52     3523.48    196.90 o 
   9   6   0     1323.50     1346.25    133.40 o 
   1   7   0     8390.78     8729.22    210.54 o 
   2   7   0        7.68       23.15     15.95 o 
   3   7   0     3954.08     4246.06    100.26 o 
   4   7   0      840.32      825.15     47.60 o 
   5   7   0     8728.58     8590.07    213.01 o 
   6   7   0      511.65      483.50     61.59 o 
   7   7   0    10057.07     9516.12    330.29 o 
   8   7   0     1364.13     1350.63    125.05 o 
   9   7   0     2746.55     3101.80    298.57 o 
   0   8   0    22033.63    23375.82    631.92 o 
   1   8   0    32024.86    31872.16    614.22 o 
   2   8   0     4418.46     4786.08    127.88 o 
   3   8   0     4980.68     4804.55    113.16 o 
   4   8   0       34.79       30.12     25.94 o 
   5   8   0    10760.32    10296.71    243.48 o 
   6   8   0     2393.31     2330.38    124.85 o 
   7   8   0      559.66      637.61    103.66 o 
   8   8   0      117.51      142.59     60.24 o 
   9   8   0     9501.42     9979.12    515.64 o 
   1   9   0    41497.24    41357.37    720.13 o 
   2   9   0    75300.06    76318.98   1002.40 o 
   3   9   0    10470.10    10160.12    192.32 o 
   4   9   0     4118.70     4153.98    141.66 o 
   5   9   0     3961.81     3968.92    196.72 o 
   6   9   0    13110.62    13150.79    304.05 o 
   7   9   0     7035.23     6919.39    281.31 o 
   8   9   0     1407.68     1509.11    135.92 o 
   9   9   0       70.70      195.25     94.27 o 
   0  10   0    17720.72    18467.10    566.20 o 
   1  10   0     1820.69     1913.14    105.41 o 
   2  10   0     1656.89     1615.07    214.85 o 
   3  10   0       45.22       23.27     20.36 o 
   4  10   0    45638.64    45411.50    691.47 o 
   5  10   0     3532.65     3713.46    146.35 o 
   6  10   0     4320.61     4331.28    167.99 o 
   7  10   0       34.46       64.46     56.86 o 
   8  10   0     5042.12     4791.68    508.06 o 
   9  10   0     1097.55     1107.12    232.54 o 
   1  11   0     1650.74     1617.96    119.39 o 
   2  11   0     3622.57     3442.68    197.16 o 
   3  11   0    12054.70    11932.27    223.53 o 
   4  11   0     1797.09     1828.13    118.52 o 
   5  11   0      650.13      560.89    107.18 o 
   6  11   0     2087.95     2073.00    137.54 o 
   7  11   0        9.10       44.37     63.16 o 
   8  11   0     6408.59     6316.26    307.36 o 
   0  12   0      599.25      647.08    111.22 o 
   1  12   0      356.22      399.52     64.05 o 
   2  12   0     4184.23     3836.99    222.43 o 
   3  12   0     1976.35     2111.44    153.59 o 
   4  12   0     6414.23     6615.51    204.19 o 
   5  12   0     2165.04     2097.44    136.73 o 
   6  12   0     6421.46     6715.93    358.08 o 
   7  12   0     1587.76     1663.91    173.34 o 
   8  12   0     1269.74     1165.64    160.38 o 
   1  13   0      311.96      303.01    136.49 o 
   2  13   0    31944.64    31775.69    640.75 o 
   3  13   0      429.75      463.38     75.47 o 
   4  13   0     2371.96     2280.48    141.66 o 
   5  13   0      139.54      109.17     70.78 o 
   6  13   0    16618.35    16809.00    388.43 o 
   7  13   0     4931.84     5611.41    399.37 o 
   8  13   0     1932.45     1745.62    331.12 o 
   0  14   0    10427.91    10783.01    460.03 o 
   1  14   0    28853.91    30756.59    894.79 o 
   2  14   0     1614.52     1491.32    197.16 o 
   3  14   0     1304.59     1201.84    128.38 o 
   4  14   0    17660.86    18211.31    479.00 o 
   5  14   0    14225.26    14116.92    442.64 o 
   6  14   0      677.47      540.15     85.00 o 
   7  14   0       25.48       35.39    101.11 o 
   1  15   0    11308.12    11550.99    341.23 o 
   2  15   0     1320.23     1276.19    124.50 o 
   3  15   0     8913.42     8900.14    392.56 o 
   4  15   0     3157.55     3548.34    198.18 o 
   5  15   0        7.05       36.65     56.86 o 
   6  15   0      927.71      982.75    187.05 o 
   7  15   0     7260.09     6440.48    449.92 o 
   0  16   0       23.15       85.94     65.72 o 
   1  16   0     1543.83     1598.06    144.48 o 
   2  16   0        6.23       -5.06     42.90 o 
   3  16   0      611.31      543.57     98.25 o 
   4  16   0     2114.04     1910.19    175.05 o 
   5  16   0      152.29      103.33     73.30 o 
   6  16   0      107.64       45.50    111.22 o 
   7  16   0      111.37       20.22    111.22 o 
   1  17   0     5929.45     5995.85    568.72 o 
   2  17   0       70.42      128.91     56.86 o 
   3  17   0     1899.54     1860.36    247.71 o 
   4  17   0      310.32      312.42     89.15 o 
   5  17   0        6.84        0.00     96.05 o 
   6  17   0     3604.19     3776.33    384.20 o 
   0  18   0        8.32       20.22     75.83 o 
   1  18   0    12374.82    12203.11   1018.65 o 
   2  18   0        1.91        4.04     52.20 o 
   3  18   0     1066.90     1213.28    212.32 o 
   4  18   0     6912.98     7125.33    312.77 o 
   5  18   0    20259.88    19877.54    818.96 o 
   6  18   0      868.33      889.74    212.32 o 
   1  19   0     1327.36     1076.76    135.27 o 
   2  19   0    11247.29    11617.62    563.67 o 
   3  19   0     2128.33     2105.73    224.96 o 
   4  19   0     2533.65     2285.01    298.26 o 
   5  19   0      430.17      510.59    171.88 o 
   0  20   0     8329.58     8740.66    475.20 o 
   1  20   0      994.92      809.47    235.07 o 
   2  20   0      531.59      590.07    262.88 o 
   3  20   0      377.57      374.36    101.83 o 
   4  20   0     3504.90     3720.72    399.37 o 
   1  21   0       55.04       35.25     66.06 o 
   2  21   0      728.15      859.06    136.49 o 
   3  21   0     3505.59     3109.02    353.87 o 
   4  21   0     1602.12     1546.93    278.04 o 
   0  22   0     8915.61     9145.08    515.64 o 
   1  22   0      425.60      455.98    108.98 o 
   2  22   0       54.48       35.39    111.22 o 
  -9   0   1     1194.68     1248.67    227.49 o 
  -7   0   1     9755.31     9554.31    309.46 o 
  -5   0   1    25623.88    24129.07    722.91 o 
  -3   0   1    54463.64    55594.98    968.10 o 
  -1   0   1      429.06      446.73     27.80 o 
   1   0   1    57693.69    60479.82    947.78 o 
   3   0   1    16572.17    15949.41    299.11 o 
   5   0   1    26041.28    26286.19    528.90 o 
   7   0   1    10197.69    10168.54    324.76 o 
   9   0   1    14410.39    15560.29    687.52 o 
 -10   1   1     3072.32     2930.44    252.77 o 
  -9   1   1     1795.75     1832.83    148.68 o 
  -8   1   1     2386.87     2274.10    129.09 o 
  -7   1   1     3724.77     3999.38    136.63 o 
  -6   1   1     9849.28     8983.69    287.74 o 
  -5   1   1     3335.68     3145.03    148.32 o 
  -4   1   1     7288.20     7462.02    181.03 o 
  -3   1   1     3998.21     3875.38    142.28 o 
  -2   1   1     9169.58     9034.29    148.75 o 
  -1   1   1     5442.41     5515.21     75.48 o 
   0   1   1      572.88      529.40     22.97 o 
   1   1   1      194.82      248.28     13.56 o 
   2   1   1     7081.41     7084.17     86.44 o 
   3   1   1    12867.04    12720.28    157.00 o 
   4   1   1    29918.80    30753.42    309.28 o 
   5   1   1     1567.32     1557.16     80.37 o 
   6   1   1     6197.30     6106.22    180.05 o 
   7   1   1        5.59      -21.68     29.04 o 
   8   1   1    11247.96    11632.53    265.63 o 
   9   1   1     6016.92     6002.85    230.32 o 
 -10   2   1     1762.47     1994.58    257.82 o 
  -9   2   1     1032.43     1122.04    120.73 o 
  -8   2   1      761.75      718.58    139.58 o 
  -7   2   1     4222.08     4303.16    161.11 o 
  -6   2   1     7682.99     7677.30    207.24 o 
  -5   2   1     2029.43     2059.61     93.43 o 
  -4   2   1        4.92       19.72     18.33 o 
  -3   2   1     7651.92     7415.83    258.64 o 
  -2   2   1    28903.38    31617.24    513.82 o 
  -1   2   1     1449.80     1536.84     35.98 o 
   0   2   1    30852.67    32469.12    398.77 o 
   1   2   1     9986.70    10168.75    115.01 o 
   2   2   1        5.50        1.19      7.90 o 
   3   2   1     1020.22     1139.30     35.60 o 
   4   2   1     1086.64     1222.54     55.01 o 
   5   2   1     1514.42     1537.71     68.84 o 
   6   2   1      950.27     1029.06     74.47 o 
   7   2   1     3026.62     2976.64    122.01 o 
   8   2   1     1003.72      894.82    101.15 o 
   9   2   1     3395.38     3191.98    195.88 o 
  -9   3   1      258.73      278.01     74.52 o 
  -8   3   1     6382.84     6353.02    225.35 o 
  -7   3   1     4041.09     3873.33    200.18 o 
  -6   3   1      285.51      245.39     45.87 o 
  -5   3   1     2653.27     2564.46     85.05 o 
  -4   3   1    11294.45    10704.34    330.73 o 
  -3   3   1     3022.17     3074.32     89.25 o 
  -2   3   1     9183.08    10097.82    140.65 o 
  -1   3   1    11577.35    11391.65    170.70 o 
   0   3   1      234.89      276.97     26.63 o 
   1   3   1      891.20      938.32     30.46 o 
   2   3   1    12162.78    12199.62    146.12 o 
   3   3   1     8981.57     8855.65    121.64 o 
   4   3   1        3.54       13.16     10.97 o 
   5   3   1     3824.69     3942.85     96.11 o 
   6   3   1      336.72      299.97     46.70 o 
   7   3   1      635.30      626.45     66.52 o 
   8   3   1      203.13      206.31     62.91 o 
   9   3   1      574.07      557.43     93.11 o 
  -9   4   1     2614.33     2844.09    188.18 o 
  -8   4   1     6866.41     6465.30    284.17 o 
  -7   4   1     4349.09     4518.58    217.97 o 
  -6   4   1      110.31       83.28     35.01 o 
  -5   4   1     2208.26     2458.61    127.46 o 
  -4   4   1     5105.56     5083.92    109.43 o 
  -3   4   1    20807.00    21086.98    234.57 o 
  -2   4   1    10881.35    10885.38    148.25 o 
  -1   4   1      100.44      103.61     31.57 o 
   0   4   1    24721.07    24644.87    409.29 o 
   1   4   1    46966.48    49311.61    698.98 o 
   2   4   1    11795.76    12045.42    191.46 o 
   3   4   1     6279.45     6351.23    157.05 o 
   4   4   1     8445.65     8878.55    133.60 o 
   5   4   1    19357.76    19980.49    295.93 o 
   6   4   1    14373.46    14381.66    264.30 o 
   7   4   1     2337.08     2051.16    137.40 o 
   8   4   1       75.21      138.33     55.73 o 
   9   4   1     3094.65     3127.82    301.13 o 
  -9   5   1     1279.78     1154.66    126.06 o 
  -8   5   1      566.49      513.63    106.16 o 
  -7   5   1      300.61      214.60     70.43 o 
  -6   5   1    20806.16    20590.19    496.72 o 
  -5   5   1     4101.41     3831.98    104.26 o 
  -4   5   1     3017.85     3007.71     94.46 o 
  -3   5   1     2324.18     2447.94    105.27 o 
  -2   5   1    54647.73    54606.45    612.61 o 
  -1   5   1     8908.99     9304.09    163.07 o 
   0   5   1    45947.71    46765.68    821.49 o 
   1   5   1      152.93      123.86     37.91 o 
   2   5   1    16772.72    17384.10    278.74 o 
   3   5   1     3766.15     3711.84     91.62 o 
   4   5   1    47743.77    47977.92    526.98 o 
   5   5   1     1740.99     1706.79     98.51 o 
   6   5   1     7968.68     8096.50    225.35 o 
   7   5   1     3830.83     3593.26    157.56 o 
   8   5   1    14979.76    14992.10    763.06 o 
   9   5   1      200.46       54.16     80.89 o 
  -9   6   1       68.89       44.50     60.74 o 
  -8   6   1       20.96       22.28     56.86 o 
  -7   6   1     8824.30     8546.89    312.40 o 
  -6   6   1     6269.05     6024.34    310.90 o 
  -5   6   1     4015.56     3850.76    131.97 o 
  -4   6   1    14106.63    14634.81    588.54 o 
  -3   6   1     6826.26     6711.74    101.66 o 
  -2   6   1       47.78      100.23     19.49 o 
  -1   6   1      608.71      718.89     46.84 o 
   0   6   1     4440.16     4943.13    232.54 o 
   1   6   1     4182.75     4074.59    124.96 o 
   2   6   1     7845.87     8309.32    142.45 o 
   3   6   1     3187.77     3171.08     68.59 o 
   4   6   1     1953.67     2045.84     57.21 o 
   5   6   1    13279.29    13576.99    239.60 o 
   6   6   1      772.14      650.60    109.26 o 
   7   6   1     2607.40     2483.60    153.70 o 
   8   6   1        7.08       15.39     49.45 o 
   9   6   1     4669.17     3831.28    271.60 o 
  -9   7   1     1656.92     1893.07    291.37 o 
  -8   7   1     9442.52     9218.56    351.98 o 
  -7   7   1     3268.27     2997.98    208.55 o 
  -6   7   1      754.98      813.31    111.87 o 
  -5   7   1      844.48      791.65     73.23 o 
  -4   7   1     1105.36     1085.10    101.83 o 
  -3   7   1     1925.54     2106.21     69.67 o 
  -2   7   1      863.03     1023.83     57.01 o 
  -1   7   1    36646.80    37248.39   1195.58 o 
   0   7   1     1939.65     1969.78     89.37 o 
   1   7   1      403.47      623.28     60.77 o 
   2   7   1     6375.51     6620.80    171.47 o 
   3   7   1      678.60      726.70     59.10 o 
   4   7   1     1752.99     1937.27     57.49 o 
   5   7   1     2831.99     2826.01    132.24 o 
   6   7   1     6613.20     6276.62    186.08 o 
   7   7   1      432.77      470.15     73.68 o 
   8   7   1      240.21      199.19     63.07 o 
   9   7   1     3351.84     3701.81    581.36 o 
  -9   8   1     2360.74     2482.44    182.71 o 
  -8   8   1     2465.60     2559.08    209.80 o 
  -7   8   1     5833.33     5667.13    254.67 o 
  -6   8   1     1911.48     1801.14    118.28 o 
  -5   8   1     4314.47     4029.48    145.20 o 
  -4   8   1    13403.16    12889.46    576.31 o 
  -3   8   1     1945.88     2066.60     71.82 o 
  -2   8   1      350.81      464.08     45.28 o 
  -1   8   1       54.45       94.20     45.50 o 
   0   8   1      960.15      891.70     78.36 o 
   1   8   1      209.80      255.77     40.99 o 
   2   8   1    11434.44    11021.75    218.06 o 
   3   8   1       55.82       86.06     22.38 o 
   4   8   1     5337.27     5563.10    160.17 o 
   5   8   1     4196.10     4349.75    192.35 o 
   6   8   1    15677.50    15388.46    417.05 o 
   7   8   1     3033.44     2971.68    171.90 o 
   8   8   1      241.98      158.24     76.30 o 
   9   8   1     1416.03     1461.91    275.52 o 
  -9   9   1      272.24      368.13     86.19 o 
  -8   9   1      283.17      192.10    118.80 o 
  -7   9   1     1073.35      980.38    126.86 o 
  -6   9   1    12346.43    12180.32    288.58 o 
  -5   9   1    20988.33    21135.80    397.87 o 
  -4   9   1      470.00      472.81     71.23 o 
  -3   9   1     7240.62     7508.10    159.53 o 
  -2   9   1     6574.73     6695.13    166.38 o 
  -1   9   1    57645.61    56561.96    936.23 o 
   0   9   1    14195.08    14295.55    323.37 o 
   1   9   1     1659.97     1827.74    128.91 o 
   2   9   1     6794.61     6733.69    199.32 o 
   3   9   1    37147.94    38027.41    488.64 o 
   4   9   1    13332.82    13631.98    298.41 o 
   5   9   1      978.26      891.67     81.62 o 
   6   9   1      728.27      677.76     78.09 o 
   7   9   1     6702.99     6773.71    239.40 o 
   8   9   1     5436.45     5351.03    277.02 o 
   9   9   1      637.21      656.00    135.27 o 
  -9  10   1     2501.72     2419.24    232.02 o 
  -8  10   1     1179.61     1516.08    169.09 o 
  -7  10   1     3964.94     4239.02    224.86 o 
  -6  10   1      516.13      376.54     79.22 o 
  -5  10   1      400.14      397.79     59.74 o 
  -4  10   1      299.51      441.50     74.81 o 
  -3  10   1    23560.94    23684.30    453.13 o 
  -2  10   1     9070.33     8797.52    199.33 o 
  -1  10   1     1011.98      969.58     87.09 o 
   0  10   1     2396.16     2133.34    110.81 o 
   1  10   1    49756.75    49185.39    848.84 o 
   2  10   1      502.18      552.02     68.25 o 
   3  10   1       44.98       43.41     22.38 o 
   4  10   1      270.25      212.71     64.43 o 
   5  10   1    21894.83    21728.77    411.97 o 
   6  10   1     1803.60     1860.34    125.83 o 
   7  10   1     2616.52     2628.92    210.90 o 
   8  10   1      926.38      759.02    130.44 o 
  -8  11   1      189.25      193.75     87.52 o 
  -7  11   1     6596.77     6029.54    482.78 o 
  -6  11   1     1082.67     1036.32    103.67 o 
  -5  11   1     9058.13     9050.58    245.99 o 
  -4  11   1      231.98      180.98     66.97 o 
  -3  11   1     8292.39     8070.78    209.42 o 
  -2  11   1     1642.44     1674.15    108.07 o 
  -1  11   1      276.54      255.93    131.44 o 
   0  11   1     6466.52     6112.83    358.93 o 
   1  11   1      213.27      179.18     47.37 o 
   2  11   1     2052.12     2114.23    123.87 o 
   3  11   1     5642.22     5479.22    158.17 o 
   4  11   1     4138.29     4194.29    205.33 o 
   5  11   1     8249.62     7909.00    255.60 o 
   6  11   1       77.55       68.63     48.17 o 
   7  11   1      695.70      533.43    108.98 o 
   8  11   1     1157.25     1012.05    323.54 o 
  -8  12   1       65.77       32.80     73.22 o 
  -7  12   1     5917.15     5562.35    269.44 o 
  -6  12   1     2993.81     2950.30    158.40 o 
  -5  12   1     3367.27     3412.83    150.44 o 
  -4  12   1        2.10       20.45     33.07 o 
  -3  12   1       20.22       20.22     23.75 o 
  -2  12   1    13796.21    13794.48    346.87 o 
  -1  12   1     1484.69     1554.77    121.54 o 
   0  12   1    12086.63    11963.51    318.14 o 
   1  12   1       89.13       67.89     36.40 o 
   2  12   1     2107.03     1896.57    135.93 o 
   3  12   1     6099.80     6211.96    177.78 o 
   4  12   1     3291.04     3271.74    138.87 o 
   5  12   1      735.22      810.97     88.89 o 
   6  12   1      164.16      117.86     50.21 o 
   7  12   1     2989.56     2880.98    226.80 o 
   8  12   1      214.67      128.70     84.90 o 
  -8  13   1     1186.17      889.74    197.16 o 
  -7  13   1     1043.89     1055.63    176.94 o 
  -6  13   1       28.76       53.38     44.33 o 
  -5  13   1     2182.99     2166.56    218.57 o 
  -4  13   1     2977.55     3030.34    160.34 o 
  -3  13   1      137.39       63.38     35.43 o 
  -2  13   1        2.37       -7.58     28.60 o 
  -1  13   1    36183.07    35338.56    692.79 o 
   0  13   1       22.00        9.86     35.21 o 
   1  13   1      341.35      315.88     62.48 o 
   2  13   1    17400.48    17442.36    421.40 o 
   3  13   1    16310.61    16304.50    331.25 o 
   4  13   1      379.06      446.95     81.98 o 
   5  13   1     1599.30     1565.15    122.59 o 
   6  13   1      785.88      713.22    207.27 o 
   7  13   1     7034.78     7265.08    323.37 o 
   8  13   1       32.89       23.51     76.30 o 
  -7  14   1     3573.34     3213.48    246.57 o 
  -6  14   1     3420.25     3541.59    318.82 o 
  -5  14   1      722.16      622.03     92.99 o 
  -4  14   1    25765.05    26345.96    630.90 o 
  -3  14   1     2409.97     2581.73    153.37 o 
  -2  14   1    14559.09    14619.01    381.24 o 
  -1  14   1      925.46      859.90    101.46 o 
   0  14   1    23265.12    22681.32    516.53 o 
   1  14   1     2864.16     2898.68    303.32 o 
   2  14   1    20818.15    20408.69    481.59 o 
   3  14   1      908.40     1035.54     89.78 o 
   4  14   1     8442.21     8491.56    300.02 o 
   5  14   1    10477.11    10545.13    290.38 o 
   6  14   1     2464.12     2616.95    210.09 o 
   7  14   1      107.78       88.52     80.37 o 
  -7  15   1      516.59      601.58    176.94 o 
  -6  15   1     6033.51     6156.31    418.49 o 
  -5  15   1     1460.22     1585.27    130.21 o 
  -4  15   1      111.22       75.83     60.77 o 
  -3  15   1       99.08       77.51     75.83 o 
  -2  15   1     5292.02     5198.57    447.40 o 
  -1  15   1     1694.32     1448.22    290.68 o 
   0  15   1     3813.07     3668.76    182.20 o 
   1  15   1      251.43      299.04     69.64 o 
   2  15   1     2877.80     2965.34    187.05 o 
   3  15   1      398.60      344.89     61.96 o 
   4  15   1     7109.78     7603.41    293.06 o 
   5  15   1       91.48      171.88     96.05 o 
   6  15   1      608.71      703.06     97.90 o 
   7  15   1     3941.76     4215.56    294.50 o 
  -7  16   1       18.87        5.06    111.22 o 
  -6  16   1     5124.18     5552.85    305.53 o 
  -5  16   1      159.85       88.28     73.22 o 
  -4  16   1       26.46       50.40     58.90 o 
  -3  16   1       56.72      -10.11     70.77 o 
  -2  16   1    13109.73    12587.76    495.42 o 
  -1  16   1        8.20       -9.39     37.41 o 
   0  16   1     2963.65     3005.48    182.82 o 
   1  16   1        3.12       13.63     40.99 o 
   2  16   1        1.82        5.06     42.90 o 
   3  16   1        0.05        0.54     49.66 o 
   4  16   1      782.51      730.21    110.81 o 
   5  16   1       30.82       15.17     96.05 o 
   6  16   1     1822.40     2103.34    198.37 o 
   7  16   1      359.66      323.54    161.77 o 
  -6  17   1     4292.87     4807.61    374.09 o 
  -5  17   1     2668.40     2990.26    361.46 o 
  -4  17   1     2553.62     2494.98    206.96 o 
  -3  17   1     1587.64     1299.22    207.27 o 
  -2  17   1     2283.76     2019.99    167.89 o 
  -1  17   1      726.11      611.69    136.49 o 
   0  17   1      217.31      161.77     60.45 o 
   1  17   1      436.15      426.82    111.22 o 
   2  17   1       64.99       40.44     75.83 o 
   3  17   1     4332.36     4511.50    232.02 o 
   4  17   1     6100.36     6309.04    414.54 o 
   5  17   1      167.39       55.61    101.11 o 
   6  17   1      302.21      206.56    103.63 o 
  -6  18   1      416.66      227.49    141.55 o 
  -5  18   1       10.41       59.25     76.79 o 
  -4  18   1     7549.39     7668.09    328.81 o 
  -3  18   1     2067.84     2279.95    283.10 o 
  -2  18   1    12218.37    12505.54    475.20 o 
  -1  18   1      643.97      654.28    149.13 o 
   0  18   1    21867.68    21657.01    778.52 o 
   1  18   1     1936.38     1713.76    232.54 o 
   2  18   1    11618.85    11892.64    449.92 o 
   3  18   1       56.02       45.63     66.06 o 
   4  18   1     4297.50     4691.34    363.98 o 
   5  18   1     2678.22     2921.64    236.09 o 
   6  18   1     1189.86     1102.62    160.38 o 
  -5  19   1      468.94      697.63    192.10 o 
  -4  19   1      746.52      688.40    179.46 o 
  -3  19   1     1328.26     1612.65    247.71 o 
  -2  19   1     3585.98     4041.23    616.75 o 
  -1  19   1    19899.89    20142.06    535.88 o 
   0  19   1      300.70      221.61    113.74 o 
   1  19   1     1293.05     1499.51    164.30 o 
   2  19   1     2726.33     2674.80    206.50 o 
   3  19   1     7033.51     6991.51    444.87 o 
   4  19   1      688.79      990.84    217.38 o 
   5  19   1       74.49       -3.33     78.40 o 
  -4  20   1     1002.73     1205.74    166.19 o 
  -3  20   1       84.00       -5.06     75.83 o 
  -2  20   1     1375.49     1589.59    465.09 o 
  -1  20   1      385.30      296.53    146.60 o 
   0  20   1       49.01       -4.16     60.45 o 
   1  20   1       95.45       61.37     64.05 o 
   2  20   1     1789.61     1711.24    173.34 o 
   3  20   1     7196.72     7219.00    470.15 o 
   4  20   1      365.36      384.20    151.66 o 
  -4  21   1      523.84      323.54    146.60 o 
  -3  21   1     1556.88     1199.32    308.37 o 
  -2  21   1      725.00      643.86    120.13 o 
  -1  21   1     1616.93     1358.24    162.62 o 
   0  21   1      797.64      916.92    135.70 o 
   1  21   1      430.69      465.40    166.83 o 
   2  21   1     1663.48     1612.93    178.30 o 
   3  21   1      268.14      278.04    141.55 o 
  -2  22   1      586.26      520.70    171.88 o 
  -1  22   1      187.20      120.67     81.29 o 
   0  22   1       94.74        7.41     79.89 o 
   1  22   1     3731.92     3824.13    272.60 o 
   2  22   1      102.65       10.11    106.16 o 
 -10   0   2      532.86      515.64    176.94 o 
  -8   0   2     4362.18     4182.97    217.38 o 
  -6   0   2    11613.17    11404.81    475.20 o 
  -4   0   2    10161.59    10095.48    247.71 o 
  -2   0   2   526404.31   491577.97  14951.13 o 
   2   0   2   117740.92   119549.93   1435.87 o 
   4   0   2    20587.45    21222.87    331.53 o 
   6   0   2    38354.20    38658.96    747.00 o 
   8   0   2     2142.91     2311.23    202.21 o 
 -10   1   2     3755.17     3678.16    285.70 o 
  -9   1   2      587.66      468.23    107.06 o 
  -8   1   2      165.96      166.83     78.64 o 
  -7   1   2     1028.18      994.89    119.39 o 
  -6   1   2     5915.89     5742.23    228.69 o 
  -5   1   2     3028.79     2755.03    141.16 o 
  -4   1   2     6267.64     6380.10    139.19 o 
  -3   1   2    17373.06    17807.94    250.15 o 
  -2   1   2   101381.05   106252.04   1267.75 o 
  -1   1   2     8338.82     8329.65    112.93 o 
   0   1   2    21499.58    22756.83    333.11 o 
   1   1   2    10748.49    10938.07    138.27 o 
   2   1   2     1437.16     1438.06     50.49 o 
   3   1   2    22350.97    22404.00    233.57 o 
   4   1   2    35294.82    35390.31    352.98 o 
   5   1   2    21318.44    21274.46    276.47 o 
   6   1   2        5.25        5.93     25.09 o 
   7   1   2       63.49       34.56     35.25 o 
   8   1   2     2231.57     2311.07    131.91 o 
   9   1   2    12466.50    13693.29    513.19 o 
 -10   2   2     2050.25     1925.41    215.71 o 
  -9   2   2     4164.30     4264.75    202.40 o 
  -8   2   2    14953.41    14438.01    626.86 o 
  -7   2   2     3616.00     3747.36    160.54 o 
  -6   2   2    17234.14    16600.25    428.91 o 
  -5   2   2     3642.17     3618.60    170.15 o 
  -4   2   2    30048.08    29121.53    433.80 o 
  -3   2   2      232.06      384.77     34.87 o 
  -2   2   2    53933.44    56727.12    785.48 o 
  -1   2   2    18063.95    19144.95    248.82 o 
   0   2   2    10383.00    10465.82    148.08 o 
   1   2   2    11069.04    11729.54    134.19 o 
   2   2   2     1805.54     1930.70     69.02 o 
   3   2   2     3293.69     3367.53     63.80 o 
   4   2   2      195.32      230.62     22.09 o 
   5   2   2     7123.63     7101.36    135.55 o 
   6   2   2     2150.08     2088.97    106.51 o 
   7   2   2     3658.17     3809.42    133.79 o 
   8   2   2     4112.11     4311.56    183.69 o 
   9   2   2     1791.78     1862.02    151.72 o 
 -10   3   2     2581.89     2971.46    255.12 o 
  -9   3   2      784.73      746.86    207.02 o 
  -8   3   2      207.33      108.16     66.80 o 
  -7   3   2    20102.61    19718.71    836.66 o 
  -6   3   2    15833.86    15579.44    414.61 o 
  -5   3   2     5527.59     5510.29    147.01 o 
  -4   3   2      793.46      805.59     97.29 o 
  -3   3   2     7759.85     7841.40    183.15 o 
  -2   3   2      497.69      491.93     41.59 o 
  -1   3   2       24.12       90.59     16.35 o 
   0   3   2    15716.22    16032.95    281.80 o 
   1   3   2    12005.06    12506.52    147.21 o 
   2   3   2     2591.19     2756.06     56.52 o 
   3   3   2     5544.83     5825.42     93.45 o 
   4   3   2    11178.22    11492.14    156.75 o 
   5   3   2     2306.32     2383.45     76.64 o 
   6   3   2     2340.99     2544.39    103.59 o 
   7   3   2      847.38      766.19     71.76 o 
   8   3   2     5155.26     5547.70    210.11 o 
   9   3   2       24.08      128.29     80.37 o 
  -9   4   2      262.98      256.77     75.32 o 
  -8   4   2       16.87       29.70     55.87 o 
  -7   4   2    14747.07    14443.31    423.49 o 
  -6   4   2    18789.97    17390.44    738.08 o 
  -5   4   2       77.89       82.26     40.44 o 
  -4   4   2     1263.57     1185.39    123.31 o 
  -3   4   2    28723.08    28747.16    426.25 o 
  -2   4   2    40579.04    41841.83    545.84 o 
  -1   4   2        4.41       38.76     14.59 o 
   0   4   2     1455.00     1491.72     95.23 o 
   1   4   2   134687.86   136157.39   1622.75 o 
   2   4   2    58480.54    59478.64    533.91 o 
   3   4   2    25949.60    26539.06    273.50 o 
   4   4   2      406.29      389.27     39.57 o 
   5   4   2    10108.16     9893.96    170.15 o 
   6   4   2     8602.22     8789.74    195.28 o 
   7   4   2     8950.15     9449.74    263.26 o 
   8   4   2       21.82        0.00     43.78 o 
   9   4   2      825.77     1148.01    157.16 o 
  -9   5   2     1880.93     2058.37    162.25 o 
  -8   5   2      751.94      782.45    121.38 o 
  -7   5   2        0.20       12.64     46.47 o 
  -6   5   2      338.41      283.56     64.05 o 
  -5   5   2    37805.79    37452.05    561.39 o 
  -4   5   2      600.31      695.76     53.27 o 
  -3   5   2    12408.50    12213.22    238.60 o 
  -2   5   2      759.78      824.69     51.08 o 
  -1   5   2   106474.77   109625.91   1333.72 o 
   0   5   2     1219.27     1337.11     49.81 o 
   1   5   2    28796.17    28753.83    477.61 o 
   2   5   2    46803.92    48993.17    500.11 o 
   3   5   2    68519.21    68209.64    620.73 o 
   4   5   2     2404.03     2559.97     62.69 o 
   5   5   2    20960.78    20481.01    278.92 o 
   6   5   2      203.11      183.64     38.27 o 
   7   5   2     4472.90     4319.73    299.69 o 
   8   5   2     2965.49     3040.73    308.37 o 
   9   5   2    10174.29    10593.86    402.14 o 
  -9   6   2    15985.82    16349.41    521.31 o 
  -8   6   2      683.71      573.79    111.54 o 
  -7   6   2      823.71      785.79    149.13 o 
  -6   6   2      315.95      282.30     67.64 o 
  -5   6   2    17022.45    17291.65    337.83 o 
  -4   6   2      625.20      741.59     59.39 o 
  -3   6   2    11906.75    11998.59    189.66 o 
  -2   6   2    34503.57    34174.71    417.92 o 
  -1   6   2       66.45       99.16     19.70 o 
   0   6   2     1536.39     1618.92     57.26 o 
   1   6   2    16058.86    17154.07    271.31 o 
   2   6   2    13794.32    14270.76    247.36 o 
   3   6   2      704.27      812.59     41.57 o 
   4   6   2      774.08      849.65     43.29 o 
   5   6   2       95.23       52.14     24.11 o 
   6   6   2    10248.87    10087.65    259.12 o 
   7   6   2     1424.12     1435.54    117.79 o 
   8   6   2     4460.68     4662.73    331.12 o 
   9   6   2       91.99      109.68    108.69 o 
  -9   7   2      593.90      849.17    166.83 o 
  -8   7   2      388.41      372.60     94.68 o 
  -7   7   2    15018.40    14705.00    902.38 o 
  -6   7   2      141.00      128.21     40.88 o 
  -5   7   2     2045.50     2111.67    112.00 o 
  -4   7   2     2992.35     2917.78    114.09 o 
  -3   7   2    47370.61    48356.09    578.17 o 
  -2   7   2    22015.22    22424.87    347.27 o 
  -1   7   2      145.34      118.42     22.62 o 
   0   7   2     1652.57     1683.89     63.21 o 
   1   7   2      553.75      425.16     53.08 o 
   2   7   2     4803.71     5168.34    111.44 o 
   3   7   2      864.11      835.38     59.10 o 
   4   7   2     2798.92     2844.05     69.33 o 
   5   7   2    11568.32    11454.69    297.17 o 
   6   7   2        0.67       -9.94     27.22 o 
   7   7   2      111.57      150.58     53.46 o 
   8   7   2     2225.73     2412.19    206.96 o 
   9   7   2     1911.12     2141.13    212.13 o 
  -9   8   2      907.40      685.78    131.68 o 
  -8   8   2     5662.59     6156.96    288.95 o 
  -7   8   2     2373.51     2339.07    191.02 o 
  -6   8   2      912.17      897.48     85.05 o 
  -5   8   2      483.72      422.40     59.74 o 
  -4   8   2    17042.35    17305.83    330.57 o 
  -3   8   2    23963.37    23696.36    331.62 o 
  -2   8   2     1702.12     1940.99     78.00 o 
  -1   8   2     6304.05     5807.89    124.95 o 
   0   8   2     5596.04     5516.87    185.53 o 
   1   8   2    12694.20    12519.92    285.70 o 
   2   8   2      876.15      906.53     78.40 o 
   3   8   2    15712.99    15587.64    244.31 o 
   4   8   2     1560.77     1567.98     96.51 o 
   5   8   2    17631.08    17370.31    298.49 o 
   6   8   2     1400.50     1220.21     86.71 o 
   7   8   2    15647.33    15069.19    450.41 o 
   8   8   2      134.92      146.37     76.30 o 
   9   8   2      711.65      485.21    117.80 o 
  -9   9   2     1634.63     1642.29    192.63 o 
  -8   9   2     1211.49     1337.21    160.38 o 
  -7   9   2      670.80      598.96    108.63 o 
  -6   9   2    10683.02    10380.96    299.71 o 
  -5   9   2     7297.64     6636.32    250.15 o 
  -4   9   2    18666.38    17949.12    348.66 o 
  -3   9   2     6225.80     6121.81    138.80 o 
  -2   9   2     6245.03     6280.26    156.43 o 
  -1   9   2    55090.13    54087.05    707.22 o 
   0   9   2    63827.59    63317.89   1034.86 o 
   1   9   2     9884.51     9679.58    249.92 o 
   2   9   2     1254.62     1230.84     95.72 o 
   3   9   2     7023.21     7233.43    157.61 o 
   4   9   2    31926.47    30591.37    498.13 o 
   5   9   2     4698.27     4456.43    136.15 o 
   6   9   2      158.10      105.89     37.57 o 
   7   9   2     2948.65     3490.47    222.37 o 
   8   9   2     6163.89     6779.02    312.77 o 
  -9  10   2     1277.83     1497.45    182.31 o 
  -8  10   2     1903.96     2011.16    194.63 o 
  -7  10   2     2255.77     2224.29    192.93 o 
  -6  10   2     7994.01     7799.86    262.26 o 
  -5  10   2      284.90      247.10    149.13 o 
  -4  10   2    12503.04    12911.85    287.61 o 
  -3  10   2     5397.86     5331.52    145.20 o 
  -2  10   2     7431.33     7471.55    180.84 o 
  -1  10   2      729.77      764.27     48.31 o 
   0  10   2    13730.23    13310.89    361.46 o 
   1  10   2     1112.71     1070.96     94.27 o 
   2  10   2    54543.92    55693.18    946.78 o 
   3  10   2     6348.51     6428.70    169.28 o 
   4  10   2     1044.69      877.31     84.05 o 
   5  10   2     1665.29     1584.18    131.88 o 
   6  10   2    19137.50    18740.23    398.50 o 
   7  10   2     2982.89     3488.08    243.08 o 
   8  10   2     1601.95     1645.66    181.89 o 
  -8  11   2     7313.77     8113.95    349.82 o 
  -7  11   2      795.32      755.85    121.54 o 
  -6  11   2    13225.56    13037.65    321.15 o 
  -5  11   2     8614.01     8521.59    302.04 o 
  -4  11   2     1540.25     1522.24    107.28 o 
  -3  11   2     4243.43     4253.94    122.79 o 
  -2  11   2     4062.90     3695.63    152.59 o 
  -1  11   2     1224.25     1091.41     99.33 o 
   0  11   2     3544.66     3644.76    153.71 o 
   1  11   2     4070.82     3975.94    162.62 o 
   2  11   2    12788.69    12660.46    322.31 o 
   3  11   2     1892.47     1911.66     96.14 o 
   4  11   2      371.04      360.84     56.09 o 
   5  11   2      563.29      565.65     63.28 o 
   6  11   2     2210.46     2175.19    226.72 o 
   7  11   2      228.97      194.45     76.79 o 
   8  11   2      402.51      307.62    209.80 o 
  -8  12   2     4637.72     4860.29    271.60 o 
  -7  12   2      960.26     1090.54    381.68 o 
  -6  12   2        1.88        6.39     38.60 o 
  -5  12   2      196.61      249.48     54.92 o 
  -4  12   2    20462.84    20309.89    405.63 o 
  -3  12   2      218.13      179.46     37.79 o 
  -2  12   2      111.81       80.67     40.44 o 
  -1  12   2      710.20      605.48     79.89 o 
   0  12   2     5164.70     5018.67    192.93 o 
   1  12   2    10181.46    10077.00    287.74 o 
   2  12   2     3572.95     3955.98    169.09 o 
   3  12   2     5215.75     5402.31    164.33 o 
   4  12   2      561.94      568.39     85.57 o 
   5  12   2       60.30       84.18     52.01 o 
   6  12   2        3.79       21.33     41.55 o 
   7  12   2     2154.94     2224.23    203.76 o 
   8  12   2       54.18        6.57     71.23 o 
  -8  13   2     2952.18     3111.18    253.72 o 
  -7  13   2     1029.55      904.83    141.55 o 
  -6  13   2     7501.39     7363.26    243.83 o 
  -5  13   2     1134.89     1220.77    110.35 o 
  -4  13   2    13869.74    13499.91    321.89 o 
  -3  13   2     5418.98     5742.41    179.26 o 
  -2  13   2     3977.93     3901.14    170.58 o 
  -1  13   2     6024.63     5962.53    300.79 o 
   0  13   2    28420.93    27591.08   1064.15 o 
   1  13   2     2284.57     2025.98    146.43 o 
   2  13   2     3484.88     3265.52    160.74 o 
   3  13   2      935.63      915.11     82.06 o 
   4  13   2    26077.33    26718.79    596.45 o 
   5  13   2     5657.31     5454.82    200.32 o 
   6  13   2     1808.81     1592.60    134.91 o 
   7  13   2      520.54      698.34    126.86 o 
   8  13   2     8710.75     9564.67    566.20 o 
  -8  14   2     1000.79     1026.23    227.49 o 
  -7  14   2     4808.97     5433.18    284.03 o 
  -6  14   2     1737.69     1913.47    235.33 o 
  -5  14   2      321.13      331.88     66.77 o 
  -4  14   2      248.01      221.66     54.28 o 
  -3  14   2    26418.97    26630.33    572.83 o 
  -2  14   2     7840.09     7242.22    253.12 o 
  -1  14   2     6470.47     6407.98    233.63 o 
   0  14   2     7542.63     7072.11    257.82 o 
   1  14   2     4146.07     4033.10    187.44 o 
   2  14   2    29035.82    28948.57    617.64 o 
   3  14   2    16783.29    16814.99    348.23 o 
   4  14   2      728.45      657.19    151.66 o 
   5  14   2     8461.67     8788.32    604.11 o 
   6  14   2     2117.38     2096.23    156.43 o 
   7  14   2    11433.33    11693.88    568.72 o 
  -7  15   2     2048.40     1932.74    203.76 o 
  -6  15   2     3789.73     3683.34    206.86 o 
  -5  15   2     3589.09     3683.60    203.28 o 
  -4  15   2      510.85      869.52    176.94 o 
  -3  15   2       42.88       82.33     60.66 o 
  -2  15   2     2256.97     2234.46    165.50 o 
  -1  15   2    19160.03    19281.94    474.78 o 
   0  15   2     2610.96     2625.91    180.49 o 
   1  15   2     7473.91     7308.71    264.45 o 
   2  15   2       54.45       30.33     42.90 o 
   3  15   2     2887.44     3229.87    148.14 o 
   4  15   2     1705.05     1798.56    162.62 o 
   5  15   2     5279.28     4955.42    244.84 o 
   6  15   2      635.10      531.78    110.81 o 
   7  15   2     1005.13     1091.54    157.28 o 
  -7  16   2      434.08      281.36    108.98 o 
  -6  16   2     2048.57     2158.39    167.91 o 
  -5  16   2     7081.78     7857.91    326.95 o 
  -4  16   2       61.99        0.00     56.98 o 
  -3  16   2     6074.89     6592.14    394.32 o 
  -2  16   2        7.88       -3.52     40.99 o 
  -1  16   2     4050.84     3915.91    196.22 o 
   0  16   2      387.02      310.70     70.43 o 
   1  16   2      549.94      621.44     96.32 o 
   2  16   2      630.85      687.86    111.22 o 
   3  16   2      218.57      245.55     55.04 o 
   4  16   2      202.25      182.38     93.52 o 
   5  16   2     3313.98     3725.04    253.72 o 
   6  16   2       81.25      192.91     89.15 o 
  -6  17   2     3137.98     3294.31    442.34 o 
  -5  17   2      487.72      668.68    122.98 o 
  -4  17   2      385.38      402.30    101.83 o 
  -3  17   2      533.50      727.97    161.77 o 
  -2  17   2       14.75      -17.97     70.77 o 
  -1  17   2    11576.73    11761.56    369.34 o 
   0  17   2      274.94      394.21    139.02 o 
   1  17   2     1015.77      927.89    117.96 o 
   2  17   2     2488.78     2661.46    198.18 o 
   3  17   2     4289.00     4408.24    338.71 o 
   4  17   2     5095.85     5401.17    258.70 o 
   5  17   2      494.82      277.03     88.51 o 
   6  17   2      380.41      240.08     98.25 o 
  -6  18   2      414.33      630.14    174.41 o 
  -5  18   2       58.72       32.06     76.47 o 
  -4  18   2     1208.24     1148.41    151.64 o 
  -3  18   2    15510.70    15277.19    667.30 o 
  -2  18   2        6.70      -30.51     49.66 o 
  -1  18   2     2284.31     2282.75    187.03 o 
   0  18   2     2900.45     3192.63    221.54 o 
   1  18   2     2926.75     2918.67    212.49 o 
   2  18   2     8361.93     7994.91    310.01 o 
   3  18   2    15346.08    16414.64    712.80 o 
   4  18   2        6.12       20.50     64.05 o 
   5  18   2     3440.61     3434.21    259.14 o 
  -5  19   2     1046.57     1320.50    209.80 o 
  -4  19   2     4565.87     4744.64    268.03 o 
  -3  19   2       25.39       60.66     96.05 o 
  -2  19   2     1897.81     1784.53    237.60 o 
  -1  19   2     2922.89     2873.32    217.97 o 
   0  19   2    10302.77    10511.92    432.23 o 
   1  19   2      232.71      345.72    184.52 o 
   2  19   2      329.31      406.92    189.57 o 
   3  19   2     4281.55     4762.12    379.15 o 
   4  19   2    16784.07    18861.42    803.80 o 
   5  19   2     1572.90     1675.68    188.55 o 
  -4  20   2     4914.30     5394.97    568.72 o 
  -3  20   2      670.03      611.69    176.94 o 
  -2  20   2     4527.51     4770.61    247.96 o 
  -1  20   2     2148.63     1913.79    181.89 o 
   0  20   2     1024.41      884.68    192.10 o 
   1  20   2     4270.56     4590.23    358.93 o 
   2  20   2     5048.32     5713.54    274.95 o 
   3  20   2     1991.77     2012.02    288.15 o 
   4  20   2      321.29      363.98    156.72 o 
  -4  21   2        5.31      -52.13     80.37 o 
  -3  21   2       17.61       85.94    106.16 o 
  -2  21   2     6576.56     6498.48    313.43 o 
  -1  21   2        2.82      -50.83     65.72 o 
   0  21   2      157.75      176.25    116.27 o 
   1  21   2      286.41      283.96     94.68 o 
   2  21   2      873.10      649.30    122.68 o 
   3  21   2       95.04      141.55    116.27 o 
  -2  22   2     3787.84     3922.93    404.43 o 
  -1  22   2     2402.95     2432.49    219.82 o 
   0  22   2     3587.40     3625.32    268.03 o 
   1  22   2     1597.58     1880.14    197.79 o 
   2  22   2     6759.93     7153.28    490.37 o 
  -9   0   3     1424.85     1243.61    227.49 o 
  -7   0   3    10014.05    10110.65    480.26 o 
  -5   0   3    14806.63    13442.11    500.48 o 
  -3   0   3     2656.47     2779.55    103.63 o 
  -1   0   3    94406.16    94571.02   2295.12 o 
   1   0   3      875.37      850.19     40.72 o 
   3   0   3    42171.82    41121.73    555.27 o 
   5   0   3    12892.49    12843.31    323.37 o 
   7   0   3    53156.67    53061.37   2322.92 o 
   9   0   3      417.67      288.15    126.38 o 
 -10   1   3     1022.84     1546.93    194.79 o 
  -9   1   3     1478.14     1457.16    230.02 o 
  -8   1   3     1404.76     1234.37    242.66 o 
  -7   1   3      762.57      729.94    107.06 o 
  -6   1   3     4383.04     4679.20    205.52 o 
  -5   1   3     2551.97     2458.05    135.70 o 
  -4   1   3    14193.33    14393.02    255.39 o 
  -3   1   3      823.70      928.29     37.33 o 
  -2   1   3     4180.21     4884.33    161.99 o 
  -1   1   3     9995.78    10255.76    141.48 o 
   0   1   3     5617.51     5808.59     96.58 o 
   1   1   3    41862.64    42889.97    384.47 o 
   2   1   3    52406.43    53929.74    486.61 o 
   3   1   3       95.21       84.73     14.30 o 
   4   1   3     5910.04     5708.57     97.76 o 
   5   1   3     6277.89     6189.25    125.40 o 
   6   1   3    25334.60    24820.04    382.89 o 
   7   1   3      912.07      954.31    118.21 o 
   8   1   3      402.12      411.52     62.53 o 
   9   1   3     1761.22     1854.93    189.46 o 
 -10   2   3      118.96      101.20    108.69 o 
  -9   2   3     6007.23     5884.18    291.32 o 
  -8   2   3     4301.25     4203.26    230.54 o 
  -7   2   3     1981.65     1893.30    168.01 o 
  -6   2   3        0.72       45.70     43.73 o 
  -5   2   3    11881.63    12098.77    236.95 o 
  -4   2   3      355.38      311.49     35.75 o 
  -3   2   3     9975.20     9904.92    167.72 o 
  -2   2   3     9480.76    10020.84    148.25 o 
  -1   2   3      966.59     1012.94     35.83 o 
   0   2   3       12.96       23.11      7.42 o 
   1   2   3    25986.69    26953.61    308.40 o 
   2   2   3     1273.30     1309.75     36.91 o 
   3   2   3      124.26       81.64     14.74 o 
   4   2   3       53.64       42.84     14.92 o 
   5   2   3      350.31      394.31     37.64 o 
   6   2   3        1.04        1.60     25.09 o 
   7   2   3     1721.29     1691.00    105.42 o 
   8   2   3     2659.21     2858.30    146.81 o 
   9   2   3     1826.08     1833.24    185.47 o 
 -10   3   3     6603.36     6638.35    335.79 o 
  -9   3   3     1297.95     1314.96    162.62 o 
  -8   3   3     2074.11     2119.83    189.36 o 
  -7   3   3       89.83       20.58     65.72 o 
  -6   3   3    10519.54     9865.92    316.22 o 
  -5   3   3     1979.19     2023.60    126.65 o 
  -4   3   3    13606.42    13812.59    196.22 o 
  -3   3   3     6059.96     6112.13    239.56 o 
  -2   3   3    31667.01    32698.52    457.50 o 
  -1   3   3     1098.00     1066.63     57.20 o 
   0   3   3     3412.99     3360.17     62.98 o 
   1   3   3    14136.83    14849.35    191.24 o 
   2   3   3     2533.05     2391.08     51.00 o 
   3   3   3       16.91       29.04     12.48 o 
   4   3   3      976.19     1026.66     60.67 o 
   5   3   3     5438.82     5420.44    119.38 o 
   6   3   3      331.96      322.69     45.98 o 
   7   3   3      516.75      563.31     69.32 o 
   8   3   3     1263.68     1408.83    151.64 o 
   9   3   3     1552.15     1087.04    151.89 o 
  -9   4   3      801.53      839.36    252.77 o 
  -8   4   3      668.37      715.41    117.96 o 
  -7   4   3      865.90     1003.32    123.29 o 
  -6   4   3      639.66      769.24    100.09 o 
  -5   4   3     6451.98     6280.22    254.16 o 
  -4   4   3     5308.26     5908.22    164.49 o 
  -3   4   3      195.95      252.94     26.37 o 
  -2   4   3    27567.55    27469.39    415.91 o 
  -1   4   3    28412.16    29232.81    472.36 o 
   0   4   3     8421.30     8352.78    384.54 o 
   1   4   3     9182.32     8952.32    197.55 o 
   2   4   3    42443.13    44665.61    484.19 o 
   3   4   3    45157.75    45912.68    439.42 o 
   4   4   3    11609.37    11553.61    157.64 o 
   5   4   3      498.03      514.61     43.99 o 
   6   4   3     1186.80     1293.47     84.20 o 
   7   4   3    10554.18    10176.49    271.05 o 
   8   4   3     7686.24     8355.03    328.64 o 
   9   4   3     1823.84     2181.41    207.24 o 
  -9   5   3        8.76      -30.62     62.48 o 
  -8   5   3     4138.60     4511.02    243.00 o 
  -7   5   3     1104.69     1186.97    136.76 o 
  -6   5   3      151.10       77.77     44.84 o 
  -5   5   3     5124.62     4755.57    146.54 o 
  -4   5   3    33039.57    32438.07    815.77 o 
  -3   5   3     6884.84     6727.02    127.81 o 
  -2   5   3     3631.08     3648.43     86.24 o 
  -1   5   3      557.68      542.06     29.88 o 
   0   5   3    34591.50    34523.35    649.52 o 
   1   5   3     9781.58     9942.45    202.24 o 
   2   5   3    49004.36    49702.55    509.98 o 
   3   5   3      797.25      861.56     41.46 o 
   4   5   3    22194.66    22528.16    256.43 o 
   5   5   3     3349.04     3414.88    126.13 o 
   6   5   3    25067.92    25998.17    398.34 o 
   7   5   3     1401.68     1524.15    265.40 o 
   8   5   3     1820.82     2140.42    192.93 o 
   9   5   3       79.77      100.10     91.00 o 
  -9   6   3     2924.49     2929.56    243.08 o 
  -8   6   3     6078.74     6006.93    282.13 o 
  -7   6   3      617.63      607.70    111.22 o 
  -6   6   3     5794.38     5322.40    230.54 o 
  -5   6   3     3998.79     4171.84    141.36 o 
  -4   6   3     4490.87     4577.31    140.16 o 
  -3   6   3     2345.83     2437.96     74.21 o 
  -2   6   3     9908.69    10074.46    169.03 o 
  -1   6   3    12800.09    13091.66    425.40 o 
   0   6   3     1190.73     1097.12     54.51 o 
   1   6   3     2502.06     2764.66     86.46 o 
   2   6   3      152.09      146.50     20.48 o 
   3   6   3    18962.71    19952.87    253.51 o 
   4   6   3        9.30       18.26     15.49 o 
   5   6   3    11032.51    10851.69    190.88 o 
   6   6   3     2112.85     2253.18    158.13 o 
   7   6   3    10969.10    10899.30    364.40 o 
   8   6   3     1252.69     1374.90    160.38 o 
   9   6   3       32.61       36.00     73.22 o 
  -9   7   3     1398.73     1069.37    153.59 o 
  -8   7   3      966.06     1074.64    144.74 o 
  -7   7   3     4315.68     4523.92    232.27 o 
  -6   7   3    10446.89    10173.97    334.22 o 
  -5   7   3      470.97      527.52     63.21 o 
  -4   7   3     1419.65     1516.46     95.96 o 
  -3   7   3    19237.27    18469.50    271.38 o 
  -2   7   3     7002.95     6800.22    189.65 o 
  -1   7   3     2558.60     2550.46     64.86 o 
   0   7   3    21256.64    21141.54    322.63 o 
   1   7   3       61.79       74.26     31.35 o 
   2   7   3     6759.89     7167.96    154.55 o 
   3   7   3     1777.78     1666.98     62.74 o 
   4   7   3        2.60       13.21     14.93 o 
   5   7   3      526.26      546.96     55.82 o 
   6   7   3     1447.36     1328.80    105.48 o 
   7   7   3     1348.00     1227.09    144.48 o 
   8   7   3     2941.97     3023.35    449.92 o 
   9   7   3        8.90       30.33     75.07 o 
  -9   8   3     5403.53     5452.46    294.89 o 
  -8   8   3        2.11      -26.58     55.32 o 
  -7   8   3     4604.41     4530.95    358.93 o 
  -6   8   3     3052.43     3077.13    192.14 o 
  -5   8   3     6459.11     6150.17    184.15 o 
  -4   8   3       46.42       26.83     26.78 o 
  -3   8   3     1342.24     1508.55     88.29 o 
  -2   8   3     5102.74     4804.04    129.10 o 
  -1   8   3      549.52      671.94     36.86 o 
   0   8   3     1193.91     1100.04     59.40 o 
   1   8   3     9534.68     9393.58    202.75 o 
   2   8   3    10289.83    10251.80    178.04 o 
   3   8   3     1082.40     1058.35     56.84 o 
   4   8   3    31845.40    32192.70    389.44 o 
   5   8   3        0.85      -16.12     24.57 o 
   6   8   3      412.36      375.21     62.69 o 
   7   8   3      234.27       25.74     58.25 o 
   8   8   3     6340.76     6414.04    301.92 o 
   9   8   3       30.13      -25.28    111.22 o 
  -9   9   3       21.60       28.95     78.40 o 
  -8   9   3     6097.56     5792.31    285.70 o 
  -7   9   3     5862.71     5699.65    269.87 o 
  -6   9   3      166.53      174.77     85.94 o 
  -5   9   3     4420.89     4349.98    250.85 o 
  -4   9   3      319.52      378.03     56.09 o 
  -3   9   3    32930.10    32491.18    436.07 o 
  -2   9   3    16726.36    16867.65    345.09 o 
  -1   9   3     3143.09     2969.92     91.13 o 
   0   9   3     7042.73     6483.31    150.92 o 
   1   9   3    44135.32    43830.16    617.27 o 
   2   9   3     9059.99     8832.17    198.08 o 
   3   9   3      343.50      249.75     34.57 o 
   4   9   3      668.45      697.78     72.28 o 
   5   9   3    20429.79    19879.12    395.43 o 
   6   9   3    12192.97    11216.40    361.91 o 
   7   9   3      283.59      140.51     69.64 o 
   8   9   3     4663.01     4689.32    412.01 o 
  -9  10   3      384.95      536.75    124.50 o 
  -8  10   3     2103.16     2157.89    205.33 o 
  -7  10   3      309.18      430.58    141.55 o 
  -6  10   3      509.13      444.73     91.10 o 
  -5  10   3     3096.08     2985.37    228.13 o 
  -4  10   3     3770.30     3754.12    142.78 o 
  -3  10   3     7554.49     7469.30    165.00 o 
  -2  10   3      665.72      635.34     59.02 o 
  -1  10   3    41784.20    42231.06    583.68 o 
   0  10   3     7113.77     6977.68    162.90 o 
   1  10   3      659.68      613.89     94.81 o 
   2  10   3       77.53       49.78     24.84 o 
   3  10   3    49780.91    49294.32    611.11 o 
   4  10   3     2404.17     2465.43    130.16 o 
   5  10   3        6.63       14.13     34.37 o 
   6  10   3       21.87       30.33     43.78 o 
   7  10   3     7275.36     6938.99    303.85 o 
   8  10   3     2094.73     2347.98    240.13 o 
  -8  11   3      424.53      518.98    113.72 o 
  -7  11   3     6449.96     6544.40    321.01 o 
  -6  11   3      136.55      124.36     50.86 o 
  -5  11   3    15759.29    15031.13    338.71 o 
  -4  11   3      175.52      161.35     43.25 o 
  -3  11   3     3387.39     3415.90    111.41 o 
  -2  11   3     6291.77     5999.00    165.90 o 
  -1  11   3     5729.01     5660.71    198.18 o 
   0  11   3     4025.78     3908.48    207.50 o 
   1  11   3     4379.49     4189.76    131.34 o 
   2  11   3    10524.46    10647.39    235.96 o 
   3  11   3      527.62      517.43     61.81 o 
   4  11   3      321.99      399.28     80.89 o 
   5  11   3     3741.09     3879.59    166.13 o 
   6  11   3     1916.11     1916.61    139.12 o 
   7  11   3     2034.82     2011.33    214.85 o 
   8  11   3      178.53      365.10    105.41 o 
  -8  12   3     1804.44     1652.81    189.05 o 
  -7  12   3     1356.00     1264.52    155.22 o 
  -6  12   3       46.60       40.68     42.01 o 
  -5  12   3      668.41      597.44    118.94 o 
  -4  12   3    14456.78    14480.82    366.44 o 
  -3  12   3     7708.54     7820.45    196.28 o 
  -2  12   3     3206.59     3318.79    153.99 o 
  -1  12   3      768.76      801.66     89.37 o 
   0  12   3    11213.50    10734.61    309.12 o 
   1  12   3     1568.37     1597.43     97.70 o 
   2  12   3     2444.62     2302.43    114.92 o 
   3  12   3      214.56      239.50     40.06 o 
   4  12   3      265.61      433.10     79.89 o 
   5  12   3       28.60       37.83     39.37 o 
   6  12   3       65.40       46.84     45.49 o 
   7  12   3      897.92     1171.62    305.85 o 
   8  12   3      442.48      435.36    119.39 o 
  -8  13   3        0.90      -55.87     67.64 o 
  -7  13   3      191.52      202.42    136.49 o 
  -6  13   3      370.39      289.45     67.61 o 
  -5  13   3      143.97       99.16     47.94 o 
  -4  13   3       35.12       27.79     47.06 o 
  -3  13   3    14843.58    14612.12    272.04 o 
  -2  13   3     1325.38     1285.63    115.81 o 
  -1  13   3       24.06        0.00     32.17 o 
   0  13   3    27441.55    26792.18    571.94 o 
   1  13   3    25410.00    24901.89    427.05 o 
   2  13   3     1362.11     1393.32     99.39 o 
   3  13   3        6.84       22.42     29.54 o 
   4  13   3       79.07       29.21     48.16 o 
   5  13   3    17060.35    17184.80    520.70 o 
   6  13   3       84.92       63.51     51.35 o 
   7  13   3     5174.90     5786.53    296.63 o 
  -7  14   3      432.43      549.17    119.71 o 
  -6  14   3    11941.90    12278.68    333.59 o 
  -5  14   3     1817.47     1771.80    137.54 o 
  -4  14   3     9336.71     9537.21    271.04 o 
  -3  14   3     3680.25     3702.58    175.62 o 
  -2  14   3    24394.40    25065.67    554.82 o 
  -1  14   3      530.19      440.11     76.79 o 
   0  14   3     4240.93     4494.10    198.37 o 
   1  14   3      283.14      285.61     63.75 o 
   2  14   3    13694.35    13550.06    300.57 o 
   3  14   3    11126.24    11118.66    272.05 o 
   4  14   3     5318.02     5094.84    232.27 o 
   5  14   3      139.62      119.01     66.06 o 
   6  14   3     2562.77     2637.26    215.71 o 
   7  14   3     3088.30     3349.27    261.84 o 
  -7  15   3     1540.27     1365.69    176.94 o 
  -6  15   3     2015.81     1876.60    152.62 o 
  -5  15   3     1667.33     1904.66    417.06 o 
  -4  15   3     2069.19     1965.06    142.84 o 
  -3  15   3     2901.68     2895.76    170.21 o 
  -2  15   3      880.05      998.44    113.72 o 
  -1  15   3      596.61      715.31    128.91 o 
   0  15   3     8473.37     8642.84    294.89 o 
   1  15   3     1326.72     1528.39    142.85 o 
   2  15   3     2240.80     2216.79    142.38 o 
   3  15   3     3965.31     4147.78    168.63 o 
   4  15   3      580.15      612.58    156.72 o 
   5  15   3     5600.00     5245.92    298.26 o 
   6  15   3     4403.99     4705.84    305.85 o 
   7  15   3     1879.68     2057.52    303.32 o 
  -7  16   3      166.27      233.79    171.88 o 
  -6  16   3      816.93      697.05    102.26 o 
  -5  16   3      315.15      249.26     68.95 o 
  -4  16   3    16205.64    16774.61    494.62 o 
  -3  16   3        3.47       40.44     80.89 o 
  -2  16   3      600.53      553.60     98.58 o 
  -1  16   3      226.96      197.74     61.87 o 
   0  16   3     1429.28     1401.22    139.41 o 
   1  16   3      807.85      745.61    108.69 o 
   2  16   3      827.08      736.79    105.41 o 
   3  16   3      682.58      773.57     87.94 o 
   4  16   3     2281.85     2180.46    184.52 o 
   5  16   3       32.96       15.45     64.05 o 
   6  16   3      201.62      295.05     97.09 o 
  -6  17   3     3204.87     3324.46    217.59 o 
  -5  17   3     3235.50     3151.19    245.95 o 
  -4  17   3     1463.33     1505.66    173.34 o 
  -3  17   3     1723.24     1835.08    247.71 o 
  -2  17   3      345.87      366.51     78.64 o 
  -1  17   3        7.09       13.11     48.16 o 
   0  17   3     1154.42     1149.31    132.12 o 
   1  17   3     4550.46     4412.87    217.97 o 
   2  17   3     1147.77      998.85    146.60 o 
   3  17   3      625.44      487.49     94.27 o 
   4  17   3      465.23      352.44     92.94 o 
   5  17   3      733.87      797.24    130.14 o 
   6  17   3     7315.63     7430.37    339.37 o 
  -6  18   3     3422.55     3038.07    260.35 o 
  -5  18   3     1901.56     2057.71    214.85 o 
  -4  18   3     4518.49     4281.86    414.54 o 
  -3  18   3     3688.30     3397.18    348.82 o 
  -2  18   3    14455.46    14157.01    423.76 o 
  -1  18   3      738.70      659.31    106.53 o 
   0  18   3     8282.45     8106.95    328.60 o 
   1  18   3      157.52      156.33     69.09 o 
   2  18   3    12113.47    12741.29    505.53 o 
   3  18   3     3618.82     3260.68    348.82 o 
   4  18   3      483.07      534.18    224.96 o 
   5  18   3      700.23      687.65    130.14 o 
  -5  19   3      170.86      120.82    113.74 o 
  -4  19   3     4383.75     4212.75    369.04 o 
  -3  19   3     9426.79     9731.50    535.86 o 
  -2  19   3      825.27      790.16    116.14 o 
  -1  19   3      328.88      364.34    133.97 o 
   0  19   3     4588.69     4931.82    406.95 o 
   1  19   3    15431.35    15830.24   1091.95 o 
   2  19   3        0.86      135.57    116.27 o 
   3  19   3      721.09      475.20    146.60 o 
   4  19   3     3510.52     3392.12    384.20 o 
   5  19   3     5518.83     6117.69    312.64 o 
  -4  20   3     4853.06     5306.04    292.53 o 
  -2  20   3        3.37        6.24     60.45 o 
  -1  20   3      621.19      541.42    107.93 o 
   0  20   3     2410.10     2567.42    214.39 o 
   1  20   3     2489.19     2518.76    272.99 o 
   2  20   3       13.09        7.78     69.09 o 
   3  20   3     1018.04     1127.34    222.43 o 
   4  20   3       49.75       70.77    116.27 o 
  -3  21   3     2752.55     2643.93    323.54 o 
  -2  21   3      260.05      272.99    131.44 o 
  -1  21   3       16.83       42.97     67.92 o 
   0  21   3     3165.37     3059.97    278.04 o 
   1  21   3       55.42       56.59     72.69 o 
   2  21   3      517.52      331.03     99.90 o 
   3  21   3      481.87      232.54    141.55 o 
  -2  22   3       38.99       70.77    106.16 o 
  -1  22   3     2645.93     2520.12    223.39 o 
   0  22   3      728.29      409.48    161.77 o 
   1  22   3     2039.04     2583.27    333.65 o 
   2  22   3      776.34     1172.84    247.71 o 
 -10   0   4      158.92      181.99    146.60 o 
  -8   0   4      894.93     1097.01    197.16 o 
  -6   0   4     8240.97     8568.78    414.54 o 
  -4   0   4    67190.82    65390.99   1059.09 o 
  -2   0   4    26030.46    27182.78    513.12 o 
   0   0   4    60686.22    57964.36   1279.00 o 
   2   0   4    93273.24    98695.55   1214.08 o 
   4   0   4    29726.59    29004.98    437.21 o 
   6   0   4       39.45       57.29     42.45 o 
   8   0   4     9800.59    10075.26    495.42 o 
 -10   1   4     2064.99     2138.55    404.43 o 
  -9   1   4       93.64       74.34     88.47 o 
  -8   1   4      446.26      558.48    108.63 o 
  -7   1   4       24.07       15.17     42.90 o 
  -6   1   4     1045.61     1043.39    176.94 o 
  -5   1   4     7647.13     7830.48    255.57 o 
  -4   1   4    98917.03    99733.57   1080.90 o 
  -3   1   4      610.95      548.08     35.88 o 
  -2   1   4      526.41      629.68     49.70 o 
  -1   1   4    13712.32    13864.53    249.55 o 
   0   1   4    19290.70    19070.10    552.36 o 
   1   1   4    19335.32    19385.03    295.69 o 
   2   1   4     1310.14     1200.58     38.15 o 
   3   1   4    49107.77    49507.46    468.94 o 
   4   1   4    13950.88    14097.50    181.39 o 
   5   1   4      892.68     1013.29     78.64 o 
   6   1   4     7405.28     7383.44    178.58 o 
   7   1   4    10996.27    11357.71    248.82 o 
   8   1   4      106.65       66.78     50.89 o 
   9   1   4      149.64      242.66    131.44 o 
 -10   2   4     3625.39     3799.10    293.06 o 
  -9   2   4       76.67      -50.96     65.48 o 
  -8   2   4    20683.28    21370.59    582.64 o 
  -7   2   4     5999.78     6155.25    262.57 o 
  -6   2   4    21828.76    21047.44    511.14 o 
  -5   2   4      159.73      190.70     51.57 o 
  -4   2   4    73169.08    71925.35    803.79 o 
  -3   2   4     7818.60     8078.31    183.12 o 
  -2   2   4    31301.03    31474.46    377.60 o 
  -1   2   4     1676.30     1567.93     48.81 o 
   0   2   4    11083.92    11344.39    183.44 o 
   1   2   4     1380.16     1309.30    100.69 o 
   2   2   4    11964.53    11605.17    140.80 o 
   3   2   4     3566.50     3840.74     75.51 o 
   4   2   4      219.52      219.73     24.23 o 
   5   2   4     2688.35     2733.01     83.84 o 
   6   2   4        5.38        3.77     25.50 o 
   7   2   4    10982.16    10842.44    279.57 o 
   8   2   4        9.60      -13.46     43.59 o 
   9   2   4      654.03      561.14    161.77 o 
  -9   3   4    18203.06    17839.60    546.89 o 
  -8   3   4     5262.50     5088.79    259.00 o 
  -7   3   4       31.15       58.14     50.05 o 
  -6   3   4     2170.87     2069.05    219.91 o 
  -5   3   4    19362.52    19361.83    344.38 o 
  -4   3   4        9.99       16.77     16.34 o 
  -3   3   4     2218.60     2305.83     76.62 o 
  -2   3   4      341.68      322.59     29.49 o 
  -1   3   4    50540.25    53478.45    701.39 o 
   0   3   4       42.83       18.86     16.78 o 
   1   3   4    10801.54    11088.58    219.91 o 
   2   3   4     7844.39     7690.28    106.88 o 
   3   3   4     8567.52     8420.43    123.06 o 
   4   3   4      127.97      113.44     19.39 o 
   5   3   4     3822.67     3804.71    100.21 o 
   6   3   4    11739.41    11850.27    237.46 o 
   7   3   4     6778.41     6835.42    216.05 o 
   8   3   4      553.25      530.73    103.48 o 
   9   3   4        8.66       70.77    111.22 o 
  -9   4   4      157.34      267.22    101.83 o 
  -8   4   4     2708.72     3057.29    233.96 o 
  -7   4   4     3825.36     4007.47    212.67 o 
  -6   4   4      220.70      211.43     59.52 o 
  -5   4   4     8796.74     8700.62    207.54 o 
  -4   4   4    20416.48    20531.00    407.89 o 
  -3   4   4     5524.48     5413.43    113.48 o 
  -2   4   4     2186.91     2012.53    117.33 o 
  -1   4   4    76753.31    75342.94   1229.30 o 
   0   4   4    21242.78    21561.29    267.77 o 
   1   4   4      555.35      843.52     55.46 o 
   2   4   4        3.62       31.84     11.70 o 
   3   4   4    19298.86    20335.91    230.80 o 
   4   4   4    14150.35    14374.84    187.19 o 
   5   4   4     2403.82     2353.27     94.79 o 
   6   4   4        2.99       10.04     33.43 o 
   7   4   4     7217.04     7359.35    226.01 o 
   8   4   4     6481.22     6878.06    296.12 o 
   9   4   4     1868.14     1821.23    190.62 o 
  -9   5   4      695.57      529.76    117.32 o 
  -8   5   4      253.04      372.45    194.63 o 
  -7   5   4     2312.10     2150.30    180.28 o 
  -6   5   4     2030.90     2039.39    163.97 o 
  -5   5   4      181.42      203.26     59.83 o 
  -4   5   4      437.08      450.18     37.90 o 
  -3   5   4    43488.30    43322.04    522.31 o 
  -2   5   4      829.13      962.10     52.41 o 
  -1   5   4      255.98      266.01     25.54 o 
   0   5   4    54223.05    56257.84    789.48 o 
   1   5   4    82657.48    83985.44   1059.38 o 
   2   5   4       84.66       79.22     17.94 o 
   3   5   4     8095.82     8237.83    153.36 o 
   4   5   4      712.50      743.15     64.81 o 
   5   5   4    19035.05    18771.68    268.94 o 
   6   5   4    11462.38    11202.71    349.15 o 
   7   5   4     7436.47     7549.61    295.66 o 
   8   5   4      466.79      535.56    107.06 o 
   9   5   4      870.14      867.19    142.45 o 
  -9   6   4      886.25      746.24    189.57 o 
  -8   6   4      217.99      136.49     76.79 o 
  -7   6   4    21311.32    20403.72    541.48 o 
  -6   6   4      245.34      311.09    118.80 o 
  -5   6   4       22.45       48.03     31.40 o 
  -4   6   4     5827.12     5648.87    183.88 o 
  -3   6   4    10418.86    10075.98    178.49 o 
  -2   6   4     4467.30     4500.97    104.72 o 
  -1   6   4    10763.28    11386.89    171.49 o 
   0   6   4    29443.35    31142.86    536.91 o 
   1   6   4     9146.61     8960.67    183.69 o 
   2   6   4     3291.73     3457.86     84.44 o 
   3   6   4    11202.98    11326.78    172.72 o 
   4   6   4     9805.68     9960.67    151.12 o 
   5   6   4      984.11     1037.07    111.64 o 
   6   6   4     6487.70     6328.21    251.54 o 
   7   6   4     4587.37     4331.49    221.54 o 
   8   6   4     2208.22     2100.13    192.63 o 
   9   6   4     2670.70     3224.95    490.37 o 
  -9   7   4     7921.65     8242.84    677.41 o 
  -8   7   4      234.46      262.57     87.52 o 
  -7   7   4      592.56      510.51    139.02 o 
  -6   7   4     5296.89     5598.98    242.76 o 
  -5   7   4    52305.31    50245.39    752.35 o 
  -4   7   4    31797.97    29683.34    485.55 o 
  -3   7   4       45.18       40.09     19.49 o 
  -2   7   4     1944.15     2063.19    116.92 o 
  -1   7   4    22844.27    22718.23    350.24 o 
   0   7   4    10869.96    10892.44    205.61 o 
   1   7   4       40.42       60.66     26.21 o 
   2   7   4     1322.93     1409.36     58.91 o 
   3   7   4        8.55       17.14     17.40 o 
   4   7   4     4156.61     3973.55     99.08 o 
   5   7   4     3955.99     3924.41    123.05 o 
   6   7   4     2023.14     1944.52    213.71 o 
   7   7   4     2741.16     3015.65    220.25 o 
   8   7   4      281.57      219.24     87.52 o 
  -9   8   4       45.12      -27.67     67.64 o 
  -8   8   4     2262.35     2236.82    205.52 o 
  -7   8   4     1637.32     1442.94    298.26 o 
  -6   8   4    14062.47    13493.84    311.58 o 
  -5   8   4     2315.49     2183.88    118.98 o 
  -4   8   4     3326.49     3606.23    132.71 o 
  -3   8   4     1455.29     1485.28     73.46 o 
  -2   8   4    20483.85    20504.28    339.12 o 
  -1   8   4     9990.97     9991.13    199.20 o 
   0   8   4    11677.62    11394.29    243.17 o 
   1   8   4     5475.32     5269.33    168.80 o 
   2   8   4    23025.02    22459.91    313.47 o 
   3   8   4    35924.01    35508.63    456.72 o 
   4   8   4      284.54      263.32     38.98 o 
   5   8   4    11991.74    12001.02    285.76 o 
   6   8   4     1569.10     1567.51    118.76 o 
   7   8   4        8.43       27.80     53.62 o 
   8   8   4        5.70      -44.61     70.77 o 
  -9   9   4      889.38      784.23    144.48 o 
  -8   9   4     4819.02     5206.35    273.44 o 
  -7   9   4     2568.89     2753.65    216.07 o 
  -6   9   4      250.91      272.32     56.16 o 
  -5   9   4      124.07       86.60     39.57 o 
  -4   9   4     6210.13     6166.57    185.09 o 
  -3   9   4    24039.75    24018.46    350.80 o 
  -2   9   4    12386.40    11850.36    307.26 o 
  -1   9   4     1864.09     1624.34     79.01 o 
   0   9   4     5976.24     5919.07    146.54 o 
   1   9   4    11228.49    10888.02    225.15 o 
   2   9   4    21394.77    21075.33    304.39 o 
   3   9   4      710.29      732.68     54.80 o 
   4   9   4     9450.20     9211.04    238.21 o 
   5   9   4     4678.05     4581.47    170.91 o 
   6   9   4     9686.76     9932.63    274.95 o 
   7   9   4     4353.67     4464.02    240.79 o 
   8   9   4      121.98      105.51     69.64 o 
  -9  10   4      805.25      944.11    158.32 o 
  -8  10   4      298.91      252.77     92.94 o 
  -7  10   4       15.21       76.46     56.86 o 
  -6  10   4     3904.90     4150.77    260.87 o 
  -5  10   4     1808.40     1878.24    168.56 o 
  -4  10   4       80.87       83.05     35.66 o 
  -3  10   4     9460.29     9284.43    189.76 o 
  -2  10   4    29866.06    29006.83    460.59 o 
  -1  10   4       90.17       88.36     24.02 o 
   0  10   4    16234.88    16198.61    291.97 o 
   1  10   4    15724.06    15408.61    297.88 o 
   2  10   4      381.07      376.22     40.69 o 
   3  10   4     3277.75     3487.82    153.63 o 
   4  10   4    19958.75    20357.33    487.93 o 
   5  10   4     7324.02     7429.06    227.32 o 
   6  10   4       17.53       -7.63     37.88 o 
   7  10   4     1653.07     2025.26    192.93 o 
   8  10   4     7460.94     8241.50    355.56 o 
  -8  11   4     7122.88     7294.98    470.15 o 
  -7  11   4     1866.34     2121.75    401.90 o 
  -6  11   4    16662.64    16308.10    371.72 o 
  -5  11   4     5538.09     5759.33    195.16 o 
  -4  11   4     3219.57     3207.03    139.02 o 
  -3  11   4     1550.91     1515.40     88.04 o 
  -2  11   4     3983.55     4019.94    133.02 o 
  -1  11   4     1017.41     1204.62    136.49 o 
   0  11   4    35350.09    34625.25    521.13 o 
   1  11   4      807.94      898.26     74.44 o 
   2  11   4      309.52      334.81     50.35 o 
   3  11   4     1462.84     1472.81    167.22 o 
   4  11   4     1136.13     1093.71    117.80 o 
   5  11   4      582.79      621.06     96.69 o 
   6  11   4      188.84      116.27     52.54 o 
   7  11   4      593.54      591.54    161.77 o 
   8  11   4        0.13      -20.98     71.23 o 
  -8  12   4     4128.17     4028.28    291.19 o 
  -7  12   4     2588.72     2699.11    228.02 o 
  -6  12   4     9242.40     9163.15    271.26 o 
  -5  12   4        7.16       12.64     37.34 o 
  -4  12   4     3040.56     2848.45    218.60 o 
  -3  12   4     3564.17     3576.73    159.07 o 
  -2  12   4    16249.61    15277.26    500.48 o 
  -1  12   4     5298.27     5398.07    203.38 o 
   0  12   4     4488.31     4446.25    145.94 o 
   1  12   4     9953.01     9820.90    227.00 o 
   2  12   4     1891.33     1786.30    125.89 o 
   3  12   4     2943.73     2879.29    129.24 o 
   4  12   4      927.66      838.30    136.49 o 
   5  12   4     9134.01     8890.70    317.90 o 
   6  12   4     4292.67     4449.98    191.47 o 
   7  12   4     1724.18     1963.80    197.79 o 
  -8  13   4     2209.52     2617.51    300.79 o 
  -7  13   4       19.06       74.75     74.05 o 
  -6  13   4      881.10     1074.35    118.58 o 
  -5  13   4    12357.63    12469.07    318.70 o 
  -4  13   4     2802.13     2667.39    157.50 o 
  -3  13   4     5053.97     5062.43    196.28 o 
  -2  13   4     2977.65     2798.11    160.27 o 
  -1  13   4    11734.34    11562.21    328.64 o 
   0  13   4    16208.48    15591.67    396.79 o 
   1  13   4     2046.64     1961.40    107.78 o 
   2  13   4    24693.42    24554.45    437.64 o 
   3  13   4       39.29       38.98     35.92 o 
   4  13   4      705.15      619.83     98.25 o 
   5  13   4     1901.52     1983.19    270.46 o 
   6  13   4    11981.46    11329.01    390.43 o 
   7  13   4      361.07      291.81    156.72 o 
  -7  14   4      709.87      487.76    149.13 o 
  -6  14   4      102.63      141.38     58.02 o 
  -5  14   4     5638.09     6000.78    218.98 o 
  -4  14   4      209.82      184.80     72.16 o 
  -3  14   4      120.09       34.98     45.50 o 
  -2  14   4     7109.90     7189.85    745.66 o 
  -1  14   4     2106.02     1940.93    154.19 o 
   0  14   4    14584.88    14023.54    382.49 o 
   1  14   4     6064.90     5584.46    173.68 o 
   2  14   4     4541.99     4889.18    180.09 o 
   3  14   4    18438.53    18729.17    381.50 o 
   4  14   4     3979.91     4232.05    215.71 o 
   5  14   4     8889.24     8738.59    332.44 o 
   6  14   4      178.36      128.26     76.30 o 
   7  14   4     4871.31     5404.14    414.54 o 
  -7  15   4       40.62      103.63     82.22 o 
  -6  15   4      730.62      762.21    132.12 o 
  -5  15   4     4667.18     4895.76    224.53 o 
  -4  15   4     1749.03     1519.47    127.43 o 
  -3  15   4     5129.45     4838.53    219.91 o 
  -2  15   4     5859.62     5709.31    233.14 o 
  -1  15   4      875.45      858.89    108.69 o 
   0  15   4     4168.26     3940.64    193.03 o 
   1  15   4     6490.86     6293.58    248.42 o 
   2  15   4     4505.30     4300.01    176.84 o 
   3  15   4      108.31      130.12     52.12 o 
   4  15   4     2730.24     2561.10    198.37 o 
   5  15   4     5184.10     5535.83    266.29 o 
   6  15   4      320.38      264.56     96.32 o 
  -7  16   4     5353.61     5701.32    312.40 o 
  -6  16   4      106.21       21.34     59.63 o 
  -5  16   4      488.77      614.24    105.46 o 
  -4  16   4      724.01      799.46    126.86 o 
  -3  16   4    20859.57    20206.13    753.24 o 
  -2  16   4      866.44      874.48    114.39 o 
  -1  16   4     3308.15     3327.59    280.57 o 
   0  16   4        5.80       16.72     46.06 o 
   1  16   4    11048.16    10302.72    339.59 o 
   2  16   4     1168.03      882.21    237.60 o 
   3  16   4     6072.56     6206.79    210.49 o 
   4  16   4       42.97       42.28     58.90 o 
   5  16   4      324.01      417.06    100.09 o 
   6  16   4       20.47      -32.10     71.23 o 
  -6  17   4     1020.34     1157.97    131.98 o 
  -5  17   4     6704.36     6927.88    578.83 o 
  -4  17   4       28.91       64.12     91.00 o 
  -3  17   4     2387.93     2295.12    278.04 o 
  -2  17   4     2601.90     2606.85    194.20 o 
  -1  17   4      788.88      841.42    166.83 o 
   0  17   4     7409.96     6741.89    328.60 o 
   1  17   4     9550.61     9375.90    332.21 o 
   2  17   4     4647.57     4509.42    224.86 o 
   3  17   4     2041.20     2377.56    192.14 o 
   4  17   4     2434.64     2632.53    212.49 o 
   5  17   4     2207.59     2373.59    475.20 o 
   6  17   4     2460.78     2345.54    223.39 o 
  -6  18   4      709.08      605.07    136.76 o 
  -5  18   4     4411.41     4863.22    470.15 o 
  -4  18   4      649.58     1016.45    149.63 o 
  -3  18   4      334.96      252.77    126.38 o 
  -2  18   4     4857.55     4601.19    231.04 o 
  -1  18   4     2033.28     2131.00    396.84 o 
   0  18   4     1762.00     1760.39    167.55 o 
   1  18   4     2164.60     2268.17    191.22 o 
   2  18   4      717.76      795.02    119.39 o 
   3  18   4     4899.67     5282.81    389.26 o 
   4  18   4      893.56      988.47    141.16 o 
   5  18   4     6892.47     7209.85    510.59 o 
  -5  19   4      781.44      793.57    144.48 o 
  -4  19   4     1304.38     1340.31    179.46 o 
  -3  19   4      517.56      596.53    161.77 o 
  -2  19   4     1490.33     1403.84    158.32 o 
  -1  19   4     1679.75     1342.14    155.47 o 
   0  19   4     4557.41     4121.85    228.69 o 
   1  19   4     5646.04     5456.74    346.29 o 
   2  19   4    12828.88    13548.72    441.70 o 
   3  19   4      500.36      525.75    166.83 o 
   4  19   4     2974.57     2891.65    353.87 o 
  -4  20   4       90.20       91.00    141.55 o 
  -3  20   4     3732.82     3371.90    369.04 o 
  -2  20   4     2241.14     2074.77    417.06 o 
  -1  20   4     3563.95     3637.25    255.42 o 
   0  20   4      293.52      321.44     94.68 o 
   1  20   4     5955.36     5827.85    503.00 o 
   2  20   4     3988.48     3899.88    269.02 o 
   3  20   4        8.08       50.55     96.05 o 
   4  20   4      593.42      621.80    181.99 o 
  -3  21   4       81.96       60.66    111.22 o 
  -2  21   4     2007.68     1916.94    348.82 o 
  -1  21   4      569.82      693.02    123.29 o 
   0  21   4     8992.55     8594.26    444.87 o 
   1  21   4        8.45       -9.51     74.05 o 
   2  21   4     1001.60     1158.55    159.79 o 
   3  21   4      266.36      308.37    161.77 o 
  -2  22   4     5018.10     5348.53    424.65 o 
  -1  22   4      124.75       76.29     77.67 o 
   0  22   4     3383.06     3383.48    442.34 o 
   1  22   4     2723.15     2926.95    530.81 o 
  -9   0   5     1738.45     1804.75    272.99 o 
  -7   0   5     4102.66     3836.99    293.21 o 
  -5   0   5     1396.57     1491.32    176.94 o 
  -3   0   5    11720.60    11864.15    264.86 o 
  -1   0   5     1703.41     1654.81     85.94 o 
   1   0   5    29997.70    28642.64    511.14 o 
   3   0   5      826.82      846.35     57.91 o 
   5   0   5    89938.53    90380.05   1183.33 o 
   7   0   5     2687.91     2320.39    257.82 o 
   9   0   5    15263.70    17076.88    727.97 o 
 -10   1   5       14.06       20.22     78.40 o 
  -9   1   5     3029.65     2895.33    374.09 o 
  -8   1   5     2211.96     2218.98    194.60 o 
  -7   1   5     1916.66     1984.39    173.34 o 
  -6   1   5     5173.16     4931.14    216.24 o 
  -5   1   5     1298.32     1263.62     98.85 o 
  -4   1   5      291.25      353.76     33.65 o 
  -3   1   5    15174.85    14681.25    217.73 o 
  -2   1   5     3596.74     3376.32    113.64 o 
  -1   1   5     2722.40     2754.90     68.56 o 
   0   1   5    27418.57    27901.49    730.69 o 
   1   1   5     4901.19     4636.65    102.98 o 
   2   1   5     3792.77     3668.72     67.81 o 
   3   1   5    22720.42    23149.74    254.50 o 
   4   1   5    35726.23    34840.59    431.92 o 
   5   1   5     6442.85     6554.34    135.47 o 
   6   1   5     1742.02     1751.38     98.38 o 
   7   1   5     3090.25     2966.82    242.66 o 
   8   1   5     4104.55     4367.63    230.54 o 
   9   1   5      924.88      965.57    202.21 o 
  -9   2   5      678.44      549.89    121.38 o 
  -8   2   5        3.28       14.22     56.86 o 
  -7   2   5     9612.50     8691.45    319.80 o 
  -6   2   5     5333.47     4819.04    262.88 o 
  -5   2   5    11249.74    10952.48    234.33 o 
  -4   2   5       99.76      103.81     41.59 o 
  -3   2   5     8544.42     8584.31    152.83 o 
  -2   2   5        7.05        3.96     13.15 o 
  -1   2   5    54319.18    53760.11    712.16 o 
   0   2   5     8026.08     7967.22    124.83 o 
   1   2   5     1636.82     1556.40     65.99 o 
   2   2   5     5323.67     5346.63    116.52 o 
   3   2   5     8309.13     8262.75    122.51 o 
   4   2   5     4615.67     4586.80    106.50 o 
   5   2   5     1952.19     1913.72     80.40 o 
   6   2   5     3230.03     3350.77    138.98 o 
   7   2   5       15.13       29.18     41.77 o 
   8   2   5       68.49       45.50     64.34 o 
   9   2   5        5.19      -85.94     91.00 o 
  -9   3   5      175.06      187.36     85.57 o 
  -8   3   5     5553.25     5260.10    266.29 o 
  -7   3   5      180.18       23.29     49.66 o 
  -6   3   5     1597.81     1531.72    460.03 o 
  -5   3   5      670.16      563.91     70.84 o 
  -4   3   5    19943.63    19391.38    331.03 o 
  -3   3   5     3375.39     3433.63    124.35 o 
  -2   3   5        1.17       20.93     14.85 o 
  -1   3   5     3980.74     4031.35    156.63 o 
   0   3   5    58942.16    60280.25    663.38 o 
   1   3   5     8999.62     9838.14    194.39 o 
   2   3   5     9099.47     9758.93    249.54 o 
   3   3   5     5981.91     5496.33     96.91 o 
   4   3   5     4869.39     4857.30     97.17 o 
   5   3   5       72.27       68.74     34.29 o 
   6   3   5      842.40      830.81     83.43 o 
   7   3   5     7728.07     8240.00    242.87 o 
   8   3   5       22.37      -35.39     85.94 o 
   9   3   5      792.19      935.23    212.32 o 
  -9   4   5       35.03      103.92    111.22 o 
  -8   4   5      187.95      118.80     78.36 o 
  -7   4   5      505.89      300.30    235.07 o 
  -6   4   5    12797.73    12877.19    654.66 o 
  -5   4   5      382.85      357.41     53.26 o 
  -4   4   5     6306.81     6439.18    149.92 o 
  -3   4   5    10408.58    10412.40    214.25 o 
  -2   4   5     1702.49     1619.69     65.51 o 
  -1   4   5     5855.24     5842.85    128.69 o 
   0   4   5    62693.38    66287.38    727.98 o 
   1   4   5    47125.93    48648.04    899.78 o 
   2   4   5       12.64       15.70     11.84 o 
   3   4   5       40.95       75.98     17.19 o 
   4   4   5    10647.35    10300.69    153.94 o 
   5   4   5    22783.83    22372.11    348.07 o 
   6   4   5     6872.25     6782.16    205.99 o 
   7   4   5      959.99     1003.88     98.99 o 
   8   4   5     1241.68     1140.15    171.88 o 
   9   4   5     6478.56     6137.16    444.87 o 
  -9   5   5      520.32      581.54    121.54 o 
  -8   5   5      580.55      435.62     97.09 o 
  -7   5   5     1713.26     1857.65    252.77 o 
  -6   5   5     5957.27     5217.45    230.38 o 
  -5   5   5     4654.27     4663.15    185.19 o 
  -4   5   5       10.13       41.82     20.23 o 
  -3   5   5     2731.93     2693.39     82.26 o 
  -2   5   5    19512.38    19696.53    277.96 o 
  -1   5   5     2098.64     2204.96     75.76 o 
   0   5   5     8040.65     7637.32    162.79 o 
   1   5   5      369.68      372.94     43.17 o 
   2   5   5    32337.29    31605.10    392.44 o 
   3   5   5       23.46       13.78     13.65 o 
   4   5   5    18974.15    19043.27    313.95 o 
   5   5   5     2498.13     2563.54    103.35 o 
   6   5   5    12320.18    12643.41    297.28 o 
   7   5   5       37.09       28.54     55.61 o 
   8   5   5    10763.37    10712.52    387.54 o 
   9   5   5     3572.21     3285.96    379.15 o 
  -9   6   5       32.91       63.19     74.05 o 
  -8   6   5      213.47      235.88    154.19 o 
  -7   6   5     4206.77     3996.37    219.82 o 
  -6   6   5     5853.77     5186.61    233.96 o 
  -5   6   5     2787.56     2563.29    119.39 o 
  -4   6   5     3209.66     3160.01     96.01 o 
  -3   6   5     2966.84     2724.59     85.63 o 
  -2   6   5    23038.99    22507.80    313.55 o 
  -1   6   5     2995.77     3597.74     85.36 o 
   0   6   5     1996.94     1926.86     77.12 o 
   1   6   5    17223.83    17241.66    298.10 o 
   2   6   5     9083.09     9320.00    324.85 o 
   3   6   5    14746.61    15150.28    235.45 o 
   4   6   5     9870.18    10032.17    175.24 o 
   5   6   5    17632.44    17290.46    299.26 o 
   6   6   5     1026.37      892.44    114.39 o 
   7   6   5      180.66      147.62     91.00 o 
   8   6   5     1368.39     1435.83    164.32 o 
  -9   7   5     5018.21     5141.36    287.74 o 
  -8   7   5    10030.04    10105.72    882.15 o 
  -7   7   5      456.22      439.21    108.69 o 
  -6   7   5     1893.98     1717.92    157.28 o 
  -5   7   5     9823.02     9593.22    239.62 o 
  -4   7   5    19100.31    18188.80    308.65 o 
  -3   7   5     5468.93     5238.13    184.61 o 
  -2   7   5     8760.40     8714.37    187.22 o 
  -1   7   5     3509.37     3604.74    182.42 o 
   0   7   5    14548.21    14077.84    253.45 o 
   1   7   5      237.65      218.02     34.21 o 
   2   7   5     7044.43     6897.89    198.47 o 
   3   7   5     4869.53     5066.90    150.64 o 
   4   7   5    10392.61    10032.84    202.18 o 
   5   7   5      163.66      137.46     35.83 o 
   6   7   5        7.04        3.22     37.72 o 
   7   7   5        3.60       56.20     75.83 o 
   8   7   5       79.47       29.63     64.05 o 
  -9   8   5     2935.43     2885.29    251.84 o 
  -8   8   5      148.58       98.81     78.40 o 
  -7   8   5     5919.69     5779.05    515.64 o 
  -6   8   5      216.64      135.41     45.27 o 
  -5   8   5     1714.56     1591.92    110.36 o 
  -4   8   5     4062.09     3736.07    138.30 o 
  -3   8   5     1954.14     1843.28     79.91 o 
  -2   8   5     1671.47     1865.24    125.15 o 
  -1   8   5    23508.46    24075.33    373.59 o 
   0   8   5     7467.51     7399.37    208.90 o 
   1   8   5     1962.29     1943.64     90.21 o 
   2   8   5    30377.28    29938.15    394.55 o 
   3   8   5    11779.45    11480.30    342.06 o 
   4   8   5     2373.71     2458.78     97.49 o 
   5   8   5       64.79       24.59     33.74 o 
   6   8   5     6197.38     5817.77    203.05 o 
   7   8   5     1270.04     1311.23    151.64 o 
   8   8   5     2481.68     2794.52    233.63 o 
  -9   9   5      482.28      549.31    132.12 o 
  -8   9   5      464.78      418.90    107.06 o 
  -7   9   5      488.35      426.46    118.80 o 
  -6   9   5      240.43      148.30     47.49 o 
  -5   9   5     9427.04     8949.75    242.17 o 
  -4   9   5     3071.30     3069.04    196.50 o 
  -3   9   5     9260.78     8821.47    245.17 o 
  -2   9   5      435.53      442.10     55.46 o 
  -1   9   5    16085.28    16087.75    282.60 o 
   0   9   5     8264.07     8065.07    184.42 o 
   1   9   5    12204.58    11907.94    246.06 o 
   2   9   5     4147.57     4311.87    140.47 o 
   3   9   5    18708.19    18102.86    420.68 o 
   4   9   5    12957.63    13160.52    369.96 o 
   5   9   5      465.89      431.79     65.63 o 
   6   9   5     8927.87     8777.93    259.75 o 
   7   9   5    12490.80    13105.46    533.34 o 
   8   9   5     4700.13     4995.39    292.17 o 
  -8  10   5      106.01       90.66     79.89 o 
  -7  10   5      301.45      180.78     81.29 o 
  -6  10   5     3252.18     3434.44    160.41 o 
  -5  10   5     7401.83     7359.58    221.21 o 
  -4  10   5      174.53      159.54     48.19 o 
  -3  10   5    10833.89    10546.55    209.57 o 
  -2  10   5    19374.55    18808.34    340.81 o 
  -1  10   5     3544.23     3576.36    156.62 o 
   0  10   5      764.42      745.73     62.36 o 
   1  10   5    39667.10    39261.35    588.74 o 
   2  10   5     1750.99     1962.64    217.14 o 
   3  10   5     5729.76     5989.99    177.90 o 
   4  10   5     1327.75     1233.58    125.11 o 
   5  10   5    13844.24    14249.38    592.57 o 
   6  10   5     7673.43     7902.26    250.31 o 
   7  10   5     1231.24     1347.76    160.38 o 
   8  10   5       74.06       69.19     83.80 o 
  -8  11   5        3.19        1.26     71.23 o 
  -7  11   5     8183.51     8401.71    348.19 o 
  -6  11   5        7.66       48.21     43.59 o 
  -5  11   5    10504.57    10530.58    277.91 o 
  -4  11   5     7881.63     7609.42    277.90 o 
  -3  11   5    14649.14    14071.19    286.76 o 
  -2  11   5     6496.25     6287.57    205.84 o 
  -1  11   5     4202.05     4076.38    173.12 o 
   0  11   5     8873.94     8630.52    201.55 o 
   1  11   5     9693.99     9385.10    221.12 o 
   2  11   5     2132.80     2169.48    162.23 o 
   3  11   5      512.94      605.33    102.78 o 
   4  11   5     4487.33     4369.01    280.57 o 
   5  11   5      110.17      111.22     85.94 o 
   6  11   5      893.05      727.51     93.11 o 
   7  11   5     4972.81     5091.76    404.43 o 
  -8  12   5        5.20       -8.27     76.47 o 
  -7  12   5     3731.53     3786.03    270.55 o 
  -6  12   5     7181.42     7084.21    237.35 o 
  -5  12   5     6281.45     6198.81    212.06 o 
  -4  12   5      479.71      584.11     75.81 o 
  -3  12   5     2140.08     2172.96    176.58 o 
  -2  12   5    17852.29    17245.64    419.10 o 
  -1  12   5     1025.89      978.54    103.48 o 
   0  12   5      598.85      549.63     59.88 o 
   1  12   5       29.61       21.45     28.01 o 
   2  12   5      492.42      414.75     64.39 o 
   3  12   5     8928.49     8739.58    410.83 o 
   4  12   5       54.69       15.94     46.06 o 
   5  12   5     4508.20     4193.32    219.82 o 
   6  12   5      664.27      520.44    107.06 o 
   7  12   5        7.40       30.33     71.49 o 
  -8  13   5     2094.14     2221.03    225.29 o 
  -7  13   5        3.26        0.00     74.05 o 
  -6  13   5        4.41       -8.25     47.27 o 
  -5  13   5     1512.89     1542.41    124.37 o 
  -4  13   5     5282.27     5188.16    190.24 o 
  -3  13   5       10.82       25.22     29.54 o 
  -2  13   5    12215.31    11621.81    333.53 o 
  -1  13   5    25053.65    23342.34    527.18 o 
   0  13   5     3699.68     3444.17    237.60 o 
   1  13   5     2797.22     2811.70    123.64 o 
   2  13   5     3419.58     3387.01    135.64 o 
   3  13   5    16175.84    15471.01    347.53 o 
   4  13   5     2211.13     2439.34    189.05 o 
   5  13   5     1291.40     1300.14    148.06 o 
   6  13   5       47.97      -18.44     60.45 o 
   7  13   5     7714.61     7815.53    500.48 o 
  -7  14   5       84.17      160.09     91.10 o 
  -6  14   5     4441.37     4122.40    196.54 o 
  -5  14   5     3114.15     2786.18    199.15 o 
  -4  14   5    12279.09    12213.08    315.64 o 
  -3  14   5      491.38      471.75     93.52 o 
  -2  14   5      689.73      752.06    199.69 o 
  -1  14   5     5132.07     4795.62    209.09 o 
   0  14   5    10459.20    10684.16    330.64 o 
   1  14   5     4469.36     4500.44    203.38 o 
   2  14   5     3269.29     3367.69    141.23 o 
   3  14   5       11.19       25.56     38.43 o 
   4  14   5     7316.39     7186.58    308.37 o 
   5  14   5     2813.84     3058.40    226.97 o 
   6  14   5     3107.92     3144.33    241.27 o 
   7  14   5       40.40        0.00    106.16 o 
  -7  15   5     2409.32     2412.89    230.30 o 
  -6  15   5      134.92       29.27     59.30 o 
  -5  15   5     4549.17     4836.14    204.65 o 
  -4  15   5     1057.38     1175.94    182.77 o 
  -3  15   5     1546.09     1708.70    149.63 o 
  -2  15   5     4153.92     4161.09    200.81 o 
  -1  15   5     3377.72     3194.44    187.84 o 
   0  15   5        7.88        3.08     40.07 o 
   1  15   5     8260.45     7985.08    289.48 o 
   2  15   5     4496.44     4552.88    236.65 o 
   3  15   5     6318.60     6497.67    212.56 o 
   4  15   5     1975.20     1749.70    168.42 o 
   5  15   5     6565.76     6420.67    291.19 o 
   6  15   5     5313.65     5493.35    356.40 o 
  -7  16   5      378.76      437.85    116.54 o 
  -6  16   5    17709.96    17750.86    475.05 o 
  -5  16   5        0.78        8.22     52.05 o 
  -4  16   5      561.69      514.09    107.06 o 
  -3  16   5      295.39      207.27    111.22 o 
  -2  16   5     8814.56     8604.43    308.45 o 
  -1  16   5     1759.10     1635.69    212.32 o 
   0  16   5     1386.20     1424.20    144.48 o 
   1  16   5     1143.23     1103.04    161.77 o 
   2  16   5      980.25     1150.92    139.02 o 
   3  16   5       33.13       31.89     45.55 o 
   4  16   5     2449.15     2467.51    247.71 o 
   5  16   5      580.28      587.92    117.80 o 
   6  16   5      175.59      111.22    121.33 o 
  -6  17   5        5.51       -4.29     59.08 o 
  -5  17   5     2895.23     3268.41    254.67 o 
  -4  17   5     3628.95     3552.21    260.88 o 
  -3  17   5      547.98      611.69    161.77 o 
  -2  17   5     2488.01     2755.19    262.88 o 
  -1  17   5     3800.93     3772.62    333.65 o 
   0  17   5      458.54      314.28    169.35 o 
   1  17   5     5826.11     5874.21    262.28 o 
   2  17   5     1421.15     1208.44    140.89 o 
   3  17   5     2581.86     2815.82    318.49 o 
   4  17   5     3946.12     3996.30    247.48 o 
   5  17   5      909.13      799.26    179.46 o 
  -5  18   5     3364.07     3395.75    271.04 o 
  -4  18   5     3701.89     3608.84    269.73 o 
  -3  18   5      769.48      824.02    181.99 o 
  -2  18   5     1693.05     1588.75    371.57 o 
  -1  18   5     3381.22     3253.37    381.68 o 
   0  18   5    10872.95    10674.17    373.54 o 
   1  18   5      767.93      747.56    121.38 o 
   2  18   5       11.19       -4.14     58.90 o 
   3  18   5     2325.98     2345.67    308.37 o 
   4  18   5     7380.49     7789.46    332.50 o 
   5  18   5      191.50      110.23     91.10 o 
  -5  19   5     1543.87     1857.23    208.00 o 
  -4  19   5     3270.09     3634.73    717.86 o 
  -3  19   5      138.89      217.38    116.27 o 
  -2  19   5     5576.02     5714.25    269.73 o 
  -1  19   5    17828.69    17653.48    511.03 o 
   0  19   5     1792.85     1801.72    178.63 o 
   1  19   5     3655.97     3448.79    245.95 o 
   2  19   5     2671.75     2441.23    212.49 o 
   3  19   5     5514.90     5247.43    399.37 o 
   4  19   5       14.18       25.28    116.27 o 
  -4  20   5       31.00       11.72     83.95 o 
  -3  20   5      440.73      318.49    136.49 o 
  -2  20   5     2495.93     2381.94    283.10 o 
  -1  20   5      168.65       72.25     73.22 o 
   0  20   5       86.82       34.29     85.94 o 
   1  20   5      356.54      382.11    102.93 o 
   2  20   5     2473.47     2342.81    293.21 o 
   3  20   5       12.57       40.44     96.05 o 
  -3  21   5      550.54      583.94    133.16 o 
  -2  21   5     3054.62     2663.88    228.89 o 
  -1  21   5      371.32      274.49    116.27 o 
   0  21   5      504.20      407.57    136.49 o 
   1  21   5      572.89      553.66    118.75 o 
   2  21   5      939.74      898.66    255.29 o 
  -1  22   5     5765.92     5739.69    302.04 o 
   0  22   5      287.93      205.27     93.47 o 
  -8   0   6        4.96       25.28     96.05 o 
  -6   0   6       19.77      197.16     91.00 o 
  -4   0   6      524.47      553.99     88.47 o 
  -2   0   6    10427.31    10538.30    246.57 o 
   0   0   6    72974.74    75882.00   1169.52 o 
   2   0   6     6604.59     7031.96    293.21 o 
   4   0   6     4938.61     5095.36    142.80 o 
   6   0   6     7842.48     7739.70    394.32 o 
   8   0   6     1043.29     1066.67    202.21 o 
  -9   1   6      575.26      742.07    202.21 o 
  -8   1   6     5712.05     5937.71    376.62 o 
  -7   1   6     4868.17     4562.90    230.54 o 
  -6   1   6    14847.61    14354.89    405.71 o 
  -5   1   6      251.06      181.34     47.82 o 
  -4   1   6     5581.08     5465.58    158.34 o 
  -3   1   6     6198.84     5852.96    124.24 o 
  -2   1   6    20778.78    19983.76    276.12 o 
  -1   1   6     4672.71     4607.77    138.64 o 
   0   1   6    13456.65    14130.69    281.46 o 
   1   1   6    73117.37    74142.80    834.09 o 
   2   1   6    29789.60    29846.61    462.32 o 
   3   1   6     1390.77     1466.63     51.66 o 
   4   1   6     3747.41     3596.94     88.93 o 
   5   1   6     6125.90     5937.58    149.98 o 
   6   1   6     1513.45     1469.68    166.83 o 
   7   1   6      330.35      329.35     82.22 o 
   8   1   6      594.17      420.54    154.19 o 
  -9   2   6      923.89     1146.00    184.52 o 
  -8   2   6     3837.84     3962.11    246.11 o 
  -7   2   6      750.95      604.90    194.63 o 
  -6   2   6    65962.50    61885.02   1138.52 o 
  -5   2   6     3167.34     3037.44    113.74 o 
  -4   2   6    10013.20     9661.95    175.71 o 
  -3   2   6     1762.65     1831.63     78.08 o 
  -2   2   6    21551.33    21253.22    291.17 o 
  -1   2   6    18097.11    18537.59    254.08 o 
   0   2   6    16051.60    15463.31    225.47 o 
   1   2   6      119.83      164.23     31.84 o 
   2   2   6     4188.48     3990.55    130.61 o 
   3   2   6      150.93      148.66     24.05 o 
   4   2   6     7093.28     7193.96    190.10 o 
   5   2   6     7821.47     7784.17    198.47 o 
   6   2   6       38.38       67.39     39.04 o 
   7   2   6      773.27     1001.99    164.30 o 
   8   2   6     7515.52     8034.05    322.78 o 
  -9   3   6      367.51      457.27    115.15 o 
  -8   3   6     3044.63     2843.13    482.78 o 
  -7   3   6    11569.70    11079.34    371.76 o 
  -6   3   6     2975.13     3059.34    401.90 o 
  -5   3   6     7307.03     6989.66    185.96 o 
  -4   3   6     3112.70     3188.86    132.07 o 
  -3   3   6    88910.85    88841.90    990.28 o 
  -2   3   6      141.13      161.16     25.09 o 
  -1   3   6      595.79      747.89     57.26 o 
   0   3   6      434.23      364.55     50.35 o 
   1   3   6    15281.46    14454.53    264.49 o 
   2   3   6     1503.64     1476.10     74.26 o 
   3   3   6     6461.22     6489.05    108.78 o 
   4   3   6    12406.69    12604.39    200.94 o 
   5   3   6    33421.33    33164.52    466.61 o 
   6   3   6       59.79       38.05     35.92 o 
   7   3   6     1089.41     1294.88    141.78 o 
   8   3   6     5444.49     5884.40    409.48 o 
  -9   4   6      580.82      415.10    112.56 o 
  -8   4   6     2962.78     3079.45    328.60 o 
  -7   4   6      533.20      561.19    100.09 o 
  -6   4   6    11535.50    11629.63    364.56 o 
  -5   4   6     8741.97     8676.77    277.20 o 
  -4   4   6       19.33       -0.04     19.28 o 
  -3   4   6     6922.89     6706.38    140.70 o 
  -2   4   6     1799.07     1754.43    118.94 o 
  -1   4   6    15936.53    15881.77    263.81 o 
   0   4   6       85.16       99.26     15.77 o 
   1   4   6    10511.11    10751.05    288.74 o 
   2   4   6     7399.01     7127.81    294.27 o 
   3   4   6     1276.39     1325.18     76.01 o 
   4   4   6      394.15      414.83     40.39 o 
   5   4   6     2381.36     2664.28    126.27 o 
   6   4   6     8326.96     8262.46    233.90 o 
   7   4   6      833.05      733.86    109.27 o 
   8   4   6     1938.16     2173.79    288.15 o 
  -9   5   6      893.49      979.51    156.80 o 
  -8   5   6      632.37      905.16    132.26 o 
  -7   5   6      156.09      137.07     61.87 o 
  -6   5   6     1826.16     1587.12    151.14 o 
  -5   5   6     3843.74     4005.95    165.12 o 
  -4   5   6     2923.39     2980.66     94.67 o 
  -3   5   6     6160.81     6287.67    152.50 o 
  -2   5   6    16810.15    16173.19    382.35 o 
  -1   5   6    26341.39    26814.64    400.34 o 
   0   5   6      147.38      145.09     31.21 o 
   1   5   6        4.00        2.50     17.02 o 
   2   5   6     1257.04     1266.30    135.25 o 
   3   5   6    11023.14    10607.67    281.31 o 
   4   5   6    25863.43    26084.74    339.96 o 
   5   5   6      623.08      642.41     98.51 o 
   6   5   6     2149.35     2217.62    138.36 o 
   7   5   6     3644.61     3757.80    240.13 o 
   8   5   6     1400.84     1536.82    247.71 o 
  -9   6   6     6239.79     6168.98    369.04 o 
  -8   6   6     1106.36      938.82    174.41 o 
  -7   6   6     4696.46     4496.14    257.82 o 
  -6   6   6       10.81       32.14     46.69 o 
  -5   6   6    13744.62    13342.43    292.10 o 
  -4   6   6     7876.23     7811.53    165.02 o 
  -3   6   6      261.81      246.55     34.57 o 
  -2   6   6    29798.47    29943.34    397.21 o 
  -1   6   6    32025.85    31110.82    539.86 o 
   0   6   6      469.68      534.45     67.06 o 
   1   6   6    10026.90    10235.94    260.29 o 
   2   6   6    11809.04    11637.18    294.89 o 
   3   6   6    16319.57    15963.77    308.84 o 
   4   6   6     4090.83     4070.45    108.95 o 
   5   6   6    14233.83    14771.26    337.11 o 
   6   6   6     3646.45     3816.67    312.16 o 
   7   6   6       14.76       29.00     66.80 o 
   8   6   6      302.40      343.76    151.66 o 
  -9   7   6     4394.73     4837.29    351.35 o 
  -8   7   6     5187.41     5211.96    404.43 o 
  -7   7   6    22371.91    22356.63    599.06 o 
  -6   7   6     6754.44     7004.39    281.79 o 
  -5   7   6     2710.50     2559.44    130.40 o 
  -4   7   6     3168.65     3194.15    107.26 o 
  -3   7   6    27914.03    27255.10    383.09 o 
  -2   7   6    13020.75    12688.46    244.16 o 
  -1   7   6      841.15      900.49     54.91 o 
   0   7   6    11553.21    11341.59    290.14 o 
   1   7   6    17364.63    16837.43    307.66 o 
   2   7   6     7969.15     7756.38    193.50 o 
   3   7   6     4379.90     4346.96    170.54 o 
   4   7   6     1999.60     1972.73    117.37 o 
   5   7   6       16.52       12.52     29.19 o 
   6   7   6      139.73      102.21     56.86 o 
   7   7   6     7754.61     8841.68    342.27 o 
   8   7   6      954.79      783.58    197.16 o 
  -9   8   6      842.31      682.87    140.35 o 
  -8   8   6     2108.74     2469.02    222.88 o 
  -7   8   6     1252.74     1332.25    158.80 o 
  -6   8   6    10787.94    10871.12    281.94 o 
  -5   8   6     2251.51     2142.68    121.82 o 
  -4   8   6    10147.07     9857.02    242.12 o 
  -3   8   6      581.52      521.00     49.97 o 
  -2   8   6    25019.68    24682.46    402.02 o 
  -1   8   6     1724.08     1711.29     67.04 o 
   0   8   6    32606.42    32333.88    494.52 o 
   1   8   6    13420.64    13908.31    275.47 o 
   2   8   6     9374.67     9050.63    216.30 o 
   3   8   6     3573.66     3526.66    132.93 o 
   4   8   6     4500.50     4554.60    156.52 o 
   5   8   6     2744.94     3077.44    146.92 o 
   6   8   6      130.78      146.24     53.46 o 
   7   8   6      424.47      432.38     95.72 o 
   8   8   6     2188.91     2459.68    222.88 o 
  -9   9   6      133.97       21.74     88.51 o 
  -8   9   6      431.11      583.97    123.29 o 
  -7   9   6       10.78      -11.95     58.25 o 
  -6   9   6       70.15       86.89     45.27 o 
  -5   9   6     2816.24     3033.87    169.36 o 
  -4   9   6      604.83      512.47     66.77 o 
  -3   9   6     1832.23     1802.33     93.32 o 
  -2   9   6     1162.54     1302.81     85.30 o 
  -1   9   6     3973.93     3732.47    266.10 o 
   0   9   6     4163.13     3893.47    126.47 o 
   1   9   6    13952.60    13830.25    278.05 o 
   2   9   6    13470.42    12770.22    273.79 o 
   3   9   6     4351.68     4417.93    239.40 o 
   4   9   6     7263.21     7561.59    273.44 o 
   5   9   6     5847.52     5589.19    244.69 o 
   6   9   6      650.41      744.16     93.49 o 
   7   9   6      927.23      932.64    136.76 o 
   8   9   6     3249.42     3344.47    262.72 o 
  -8  10   6      428.84      542.34    131.44 o 
  -7  10   6        2.46       10.38     66.80 o 
  -6  10   6      497.88      539.44     79.12 o 
  -5  10   6     5981.68     6212.64    202.76 o 
  -4  10   6     8951.72     8571.99    232.87 o 
  -3  10   6      126.49       65.50     28.33 o 
  -2  10   6      296.21      307.03     46.84 o 
  -1  10   6    15373.24    15221.54    286.28 o 
   0  10   6      862.15      888.48     70.60 o 
   1  10   6      391.13      401.82     98.28 o 
   2  10   6     3716.32     4124.08    333.88 o 
   3  10   6    17124.48    16758.14    342.68 o 
   4  10   6      980.18      895.42    212.32 o 
   5  10   6      160.75      154.77     69.09 o 
   6  10   6     7402.17     7259.37    302.84 o 
   7  10   6     4647.06     4697.10    258.70 o 
  -8  11   6    14248.79    13966.67    816.43 o 
  -7  11   6     4941.04     5158.50    272.60 o 
  -6  11   6      491.81      673.65    131.37 o 
  -5  11   6      672.86      633.49    105.68 o 
  -4  11   6    22188.90    21759.04    426.23 o 
  -3  11   6       48.76       29.60     26.94 o 
  -2  11   6    14679.77    14534.74    296.84 o 
  -1  11   6      844.75      798.63    121.33 o 
   0  11   6     3691.44     3522.11    124.94 o 
   1  11   6     1003.06      969.20     82.23 o 
   2  11   6     8397.24     8767.44    226.66 o 
   3  11   6       13.99       40.44     35.02 o 
   4  11   6     2161.40     2174.21    175.16 o 
   5  11   6     1822.88     2024.05    180.49 o 
   6  11   6     4297.94     4200.58    247.48 o 
   7  11   6       73.04      237.60    126.38 o 
  -8  12   6      921.07      885.96    155.22 o 
  -7  12   6      232.92      164.25     89.85 o 
  -6  12   6     4616.75     4501.52    189.03 o 
  -5  12   6     6348.69     6333.88    215.27 o 
  -4  12   6     6063.43     6176.32    204.78 o 
  -3  12   6      131.11      141.11     37.11 o 
  -2  12   6    32736.01    31868.32    655.36 o 
  -1  12   6    15199.08    15277.42    401.85 o 
   0  12   6     4727.36     4473.51    147.31 o 
   1  12   6     4387.06     4081.91    190.11 o 
   2  12   6       49.07       32.02     32.11 o 
   3  12   6    16929.12    17170.87    360.10 o 
   4  12   6    13109.28    12962.87    396.74 o 
   5  12   6     1058.67     1219.95    146.04 o 
   6  12   6     1640.14     1663.79    338.71 o 
  -8  13   6        5.68       -5.28     76.54 o 
  -7  13   6     7453.11     7294.30    337.56 o 
  -6  13   6      841.15      758.25     97.70 o 
  -5  13   6      372.00      355.67     68.51 o 
  -4  13   6      436.88      362.52     90.90 o 
  -3  13   6    13226.29    12930.45    262.66 o 
  -2  13   6     5476.72     5030.75    214.12 o 
  -1  13   6      851.28      830.96    204.74 o 
   0  13   6     5950.56     6070.74    252.77 o 
   1  13   6     6126.22     6081.46    186.99 o 
   2  13   6      116.23      121.15     44.33 o 
   3  13   6      828.58      782.20     90.88 o 
   4  13   6     3677.35     3967.16    210.90 o 
   5  13   6       73.87       34.67     62.48 o 
   6  13   6     1048.88     1135.91    321.01 o 
   7  13   6     2182.76     2391.17    328.60 o 
  -7  14   6      101.20       64.88    101.11 o 
  -6  14   6      305.36      268.19     71.18 o 
  -5  14   6      726.05      622.86     90.18 o 
  -4  14   6     1588.46     1592.72    145.30 o 
  -3  14   6       81.31       26.71     33.56 o 
  -2  14   6      806.51      800.07    103.48 o 
  -1  14   6     1016.81     1130.03    232.54 o 
   0  14   6     2864.80     2884.56    196.61 o 
   1  14   6     8095.10     7896.39    287.34 o 
   2  14   6      841.39      932.67     90.18 o 
   3  14   6     3280.59     3204.92    153.46 o 
   4  14   6     2037.50     2142.59    187.05 o 
   5  14   6    12791.32    12540.16    423.59 o 
   6  14   6        8.77       59.94     74.81 o 
  -7  15   6     3040.25     3199.52    269.02 o 
  -6  15   6      439.62      503.96    122.36 o 
  -5  15   6      254.67      207.16     71.52 o 
  -4  15   6     4037.64     4014.65    280.19 o 
  -3  15   6      170.95      218.70     57.91 o 
  -2  15   6     7710.08     7893.84    289.48 o 
  -1  15   6      985.89     1041.03    122.98 o 
   0  15   6    12891.19    12583.87    382.49 o 
   1  15   6     7382.10     7124.64    278.55 o 
   2  15   6     6918.11     6968.94    400.92 o 
   3  15   6     6764.33     6893.13    354.44 o 
   4  15   6     1981.77     1960.69    399.37 o 
   5  15   6     2173.02     2429.22    211.59 o 
   6  15   6      516.87      310.76    230.02 o 
  -6  16   6     1221.59     1287.46    209.32 o 
  -5  16   6    12648.24    13437.78    477.64 o 
  -4  16   6      565.35      597.49    126.38 o 
  -3  16   6     2200.47     1789.58    242.66 o 
  -2  16   6       13.92       52.12     51.74 o 
  -1  16   6    22370.13    22825.98    568.34 o 
   0  16   6      752.36      712.11    107.06 o 
   1  16   6      422.49      329.71    108.69 o 
   2  16   6       29.18       48.03     53.62 o 
   3  16   6     9131.07     9084.41    268.45 o 
   4  16   6      728.22      682.73    119.71 o 
   5  16   6       22.32      -16.68     70.43 o 
  -6  17   6        3.75       19.91     62.62 o 
  -5  17   6      258.71      285.66     75.18 o 
  -4  17   6     5874.55     6413.86    310.01 o 
  -3  17   6     1626.03     1481.21    232.54 o 
  -2  17   6     6130.28     6271.17    272.04 o 
  -1  17   6     1576.27     1731.26    169.77 o 
   0  17   6     3557.39     3749.14    223.84 o 
   1  17   6     9265.15     9169.49    339.08 o 
   2  17   6     6021.22     6366.89    442.34 o 
   3  17   6     4133.00     4084.70    399.37 o 
   4  17   6     5062.84     5472.01    278.20 o 
   5  17   6      387.76      446.28    121.33 o 
  -5  18   6      239.69      252.77    105.64 o 
  -4  18   6     2026.02     2102.05    290.68 o 
  -3  18   6        4.23       30.33     85.94 o 
  -2  18   6      507.66      574.38    149.13 o 
  -1  18   6       22.08      -20.85     55.87 o 
   0  18   6      713.24      864.44    127.35 o 
   1  18   6      879.68     1081.90    142.45 o 
   2  18   6      676.72      672.18    117.80 o 
   3  18   6     1819.49     2173.79    308.37 o 
   4  18   6     3225.76     2957.36    358.93 o 
  -5  19   6      142.56      121.33     96.52 o 
  -4  19   6        6.82      101.11     87.45 o 
  -3  19   6     2981.01     3483.12    369.04 o 
  -2  19   6     1655.63     1366.04    161.91 o 
  -1  19   6      899.70      852.39    171.88 o 
   0  19   6     2995.23     2892.00    230.38 o 
   1  19   6       10.40       12.96     69.64 o 
   2  19   6     2426.48     2448.84    216.65 o 
   3  19   6     1628.68     1683.42    278.04 o 
   4  19   6     4378.46     5055.32    480.26 o 
  -4  20   6      415.06      550.70    132.34 o 
  -3  20   6      413.94      515.45    120.91 o 
  -2  20   6     3403.14     3066.30    238.78 o 
  -1  20   6     7330.82     8095.39    629.39 o 
   0  20   6     2922.96     3196.21    250.15 o 
   1  20   6      329.80      270.51     94.68 o 
   2  20   6       43.61       -0.67     80.37 o 
   3  20   6     6381.99     6794.36    485.31 o 
  -2  21   6     8088.56     8542.28    363.30 o 
  -1  21   6       90.22       75.83     85.79 o 
   0  21   6     7528.93     7348.86    339.59 o 
   1  21   6      145.70      143.51     87.52 o 
  -9   0   7      566.51      818.96    202.21 o 
  -7   0   7       74.36      237.60    111.22 o 
  -5   0   7      202.73      192.10     75.83 o 
  -3   0   7     5497.38     5343.28    175.05 o 
  -1   0   7     9083.44     8733.11    520.70 o 
   1   0   7     4318.87     4221.20    159.04 o 
   3   0   7    34922.05    34271.29    509.87 o 
   5   0   7     6667.91     6304.04    227.44 o 
   7   0   7    29012.67    28269.37    940.29 o 
  -9   1   7      117.28       -2.10     72.69 o 
  -8   1   7      217.44      135.77     74.81 o 
  -7   1   7     4507.37     4487.43    230.38 o 
  -6   1   7       11.55       -7.58     39.32 o 
  -5   1   7     9473.85     9226.85    226.19 o 
  -4   1   7     1237.69     1172.25     68.56 o 
  -3   1   7     3305.82     3337.99    186.07 o 
  -2   1   7    13575.30    14090.92    221.64 o 
  -1   1   7     9285.14     9190.77    174.45 o 
   0   1   7       17.98       19.05     15.53 o 
   1   1   7     3584.37     3485.07    140.14 o 
   2   1   7    30895.58    30904.77    418.96 o 
   3   1   7    33010.50    32035.37    438.50 o 
   4   1   7     3141.33     3034.84     89.93 o 
   5   1   7      197.83      158.93     65.01 o 
   6   1   7     4861.39     4369.79    366.51 o 
   7   1   7     1688.99     1455.78    151.89 o 
   8   1   7     3311.94     3339.05    520.70 o 
  -9   2   7     5347.13     5151.36    287.61 o 
  -8   2   7     5609.49     5597.20    277.02 o 
  -7   2   7     4522.89     4207.82    379.15 o 
  -6   2   7     4071.63     4166.13    356.40 o 
  -5   2   7    14909.29    14441.95    358.92 o 
  -4   2   7     1122.31     1202.21     81.72 o 
  -3   2   7    49924.54    49408.31    598.77 o 
  -2   2   7      428.15      404.40     55.46 o 
  -1   2   7    11809.35    11804.83    286.76 o 
   0   2   7     7093.86     7174.89    145.69 o 
   1   2   7    34755.24    34341.74    519.46 o 
   2   2   7    11766.76    11755.89    212.92 o 
   3   2   7    19599.30    19425.19    306.28 o 
   4   2   7       15.94        5.60     20.33 o 
   5   2   7     6382.79     6681.46    197.22 o 
   6   2   7     2077.10     2227.68    173.34 o 
   7   2   7      110.17       77.56     62.48 o 
   8   2   7       37.15       25.28     67.64 o 
  -9   3   7      300.24      234.45    113.74 o 
  -8   3   7     2861.42     2739.82    226.97 o 
  -7   3   7       56.33       63.60     54.63 o 
  -6   3   7    11237.53    11338.91    359.24 o 
  -5   3   7     1008.59     1026.53     83.01 o 
  -4   3   7      184.47      127.34     28.65 o 
  -3   3   7      234.10      286.04     35.40 o 
  -2   3   7    81861.54    82511.13    927.39 o 
  -1   3   7    17496.16    18465.54    262.48 o 
   0   3   7     4302.31     4551.06     91.84 o 
   1   3   7       95.93       48.94     22.24 o 
   2   3   7    24450.32    24028.93    410.86 o 
   3   3   7     2652.11     2459.66    164.18 o 
   4   3   7     7930.62     7727.14    154.99 o 
   5   3   7     8612.63     8515.24    204.31 o 
   6   3   7     3525.51     3569.46    192.63 o 
   7   3   7       24.35       75.54     62.48 o 
   8   3   7     1835.99     2077.74    288.15 o 
  -9   4   7       14.78       13.40     69.11 o 
  -8   4   7     9280.83     9145.41    497.95 o 
  -7   4   7     1007.75      865.60    121.38 o 
  -6   4   7       10.82      -33.85     40.99 o 
  -5   4   7      785.02      735.33     75.71 o 
  -4   4   7      159.76      176.75     32.82 o 
  -3   4   7     6552.08     6368.38    190.44 o 
  -2   4   7    14766.22    14613.58    233.52 o 
  -1   4   7    13006.69    13426.66    241.80 o 
   0   4   7     3071.20     3130.74    108.61 o 
   1   4   7        3.23       24.87     25.12 o 
   2   4   7    13566.24    13269.37    269.17 o 
   3   4   7    36311.53    35508.04    543.61 o 
   4   4   7       68.45       36.23     23.01 o 
   5   4   7       55.43       50.24     30.17 o 
   6   4   7     9293.76     9199.69    318.72 o 
   7   4   7     5318.58     5682.59    765.88 o 
   8   4   7      360.35      202.21    121.33 o 
  -9   5   7      300.01      285.15    105.04 o 
  -8   5   7      391.85      242.36     90.68 o 
  -7   5   7     2526.83     2851.30    379.15 o 
  -6   5   7     1038.24     1080.02    128.54 o 
  -5   5   7     1005.31     1094.26    124.57 o 
  -4   5   7     1681.10     1683.66     87.22 o 
  -3   5   7     1600.75     1575.36     80.75 o 
  -2   5   7       52.44       46.35     22.14 o 
  -1   5   7     1299.98     1362.30     79.21 o 
   0   5   7     7595.30     7058.64    174.51 o 
   1   5   7     1782.63     1622.45    112.08 o 
   2   5   7     4598.35     4451.72    141.96 o 
   3   5   7      838.78      913.17     80.50 o 
   4   5   7    23655.02    23195.32    404.97 o 
   5   5   7       11.39       -6.84     27.63 o 
   6   5   7     3981.77     4203.40    169.42 o 
   7   5   7     5702.39     5217.09    374.09 o 
   8   5   7     5133.92     5565.91    414.54 o 
  -9   6   7     2690.71     2649.17    242.76 o 
  -8   6   7     2510.48     2587.51    222.88 o 
  -7   6   7     1712.85     1711.05    173.34 o 
  -6   6   7      294.69      402.80    106.16 o 
  -5   6   7      415.82      361.43     58.23 o 
  -4   6   7    31497.67    30945.98    431.30 o 
  -3   6   7     1303.60     1369.37     76.70 o 
  -2   6   7      171.83      143.28     28.43 o 
  -1   6   7    17082.29    16958.62    290.12 o 
   0   6   7    38693.70    37723.38    563.44 o 
   1   6   7     9927.14    10197.30    225.91 o 
   2   6   7     8175.73     8170.07    221.47 o 
   3   6   7     6201.39     6140.37    226.83 o 
   4   6   7     1344.55     1453.31    153.14 o 
   5   6   7     2138.39     2109.89    114.11 o 
   6   6   7     7647.51     7692.65    235.15 o 
   7   6   7    12528.78    11521.08    586.42 o 
   8   6   7       11.04      -60.66     96.05 o 
  -9   7   7       97.90       -2.22     73.22 o 
  -8   7   7     1401.19     1475.72    174.18 o 
  -7   7   7     4609.19     4660.12    247.96 o 
  -6   7   7    16937.37    16234.39    464.33 o 
  -5   7   7     5335.03     5352.04    177.27 o 
  -4   7   7       10.55       34.53     26.09 o 
  -3   7   7     6699.46     6751.78    154.93 o 
  -2   7   7    22249.61    21142.38    316.84 o 
  -1   7   7      284.90      276.35     37.88 o 
   0   7   7     8673.41     8769.47    379.27 o 
   1   7   7      679.69      580.34     59.74 o 
   2   7   7    35455.46    34279.79    543.34 o 
   3   7   7     4138.66     4074.65    145.51 o 
   4   7   7     2213.89     2041.56    124.58 o 
   5   7   7      599.57      613.62     97.87 o 
   6   7   7     2830.71     3195.94    201.41 o 
   7   7   7     4138.48     4403.19    353.87 o 
   8   7   7     1321.14     1430.66    252.77 o 
  -9   8   7     2971.03     3331.14    278.75 o 
  -8   8   7     1193.40     1413.14    174.72 o 
  -7   8   7     1086.07      945.10    135.93 o 
  -6   8   7      211.06      170.03     52.53 o 
  -5   8   7     9214.75     8645.48    237.74 o 
  -4   8   7     1491.78     1418.47    112.50 o 
  -3   8   7    23917.26    23628.46    357.17 o 
  -2   8   7     3454.22     3359.88    116.47 o 
  -1   8   7     5969.34     6117.72    132.06 o 
   0   8   7     5004.48     4685.54    143.43 o 
   1   8   7    36257.56    35944.11    751.69 o 
   2   8   7      954.84     1020.97     85.00 o 
   3   8   7     1672.41     1528.49    106.73 o 
   4   8   7     1736.74     1577.17    111.15 o 
   5   8   7    10216.37    10912.98    357.25 o 
   6   8   7     6298.95     6940.47    437.42 o 
   7   8   7      199.26      232.34     89.15 o 
   8   8   7     5587.14     6587.09    470.15 o 
  -8   9   7      123.95      131.44    126.38 o 
  -7   9   7      743.86      942.68    424.65 o 
  -6   9   7      850.41      878.73     92.57 o 
  -5   9   7     5197.85     5144.63    182.21 o 
  -4   9   7     4417.48     4273.47    157.92 o 
  -3   9   7      766.43      792.27     65.35 o 
  -2   9   7     2988.12     2914.54    112.18 o 
  -1   9   7    21006.04    21106.07    367.55 o 
   0   9   7     7274.89     7676.27    194.07 o 
   1   9   7      938.12      966.25     80.28 o 
   2   9   7     4428.11     4192.67    149.26 o 
   3   9   7     5660.88     5440.98    316.61 o 
   4   9   7     6305.25     5911.28    246.57 o 
   5   9   7     8990.47     9232.39    328.87 o 
   6   9   7     4671.05     4849.59    246.34 o 
   7   9   7        0.86       27.80     67.92 o 
  -8  10   7     1081.82      956.85    149.38 o 
  -7  10   7     2105.09     2143.91    202.25 o 
  -6  10   7      182.65      197.16     58.02 o 
  -5  10   7       15.05        0.58     33.00 o 
  -4  10   7    18988.92    19056.13    387.54 o 
  -3  10   7     2199.22     2223.96     99.93 o 
  -2  10   7      937.22      970.47     79.10 o 
  -1  10   7     4355.22     4440.56    179.20 o 
   0  10   7     5918.20     5993.63    170.36 o 
   1  10   7     9519.87     9513.04    304.10 o 
   2  10   7     2530.85     2696.94    344.97 o 
   3  10   7     8170.16     7968.90    323.70 o 
   4  10   7    12760.81    12531.05    419.59 o 
   5  10   7     2736.62     2547.72    409.48 o 
   6  10   7       36.99      -31.08     59.52 o 
   7  10   7     2114.01     2335.56    313.43 o 
  -8  11   7      524.91      372.12    114.22 o 
  -7  11   7    13870.14    14457.48    710.27 o 
  -6  11   7     3503.66     3251.69    172.53 o 
  -5  11   7     8144.24     8213.57    245.76 o 
  -4  11   7     4399.58     4220.60    164.88 o 
  -3  11   7    10784.67    10639.44    224.50 o 
  -2  11   7     6696.16     7010.96    331.07 o 
  -1  11   7    22350.72    22156.71    700.16 o 
   0  11   7     1236.40     1362.73    161.38 o 
   1  11   7     4543.08     4571.21    157.91 o 
   2  11   7    11353.74    10606.39    261.19 o 
   3  11   7     9840.56    10120.39    262.27 o 
   4  11   7     3603.09     3713.82    202.21 o 
   5  11   7     4090.79     3978.63    290.68 o 
   6  11   7     3389.13     3381.78    246.57 o 
   7  11   7     8597.39     8614.27    525.75 o 
  -8  12   7     3181.68     2964.16    259.12 o 
  -7  12   7      605.42      463.52    112.89 o 
  -6  12   7      277.59      163.87     73.18 o 
  -5  12   7     4918.32     4955.95    192.47 o 
  -4  12   7    12739.35    12483.25    307.87 o 
  -3  12   7     2295.26     2219.33    116.43 o 
  -2  12   7       16.47      -17.69     35.75 o 
  -1  12   7     5700.55     5700.37    230.54 o 
   0  12   7     4077.66     4159.83    198.37 o 
   1  12   7    22204.68    21544.65    407.73 o 
   2  12   7       54.22       58.61     36.89 o 
   3  12   7     5908.39     6040.40    201.71 o 
   4  12   7     3311.88     3234.95    295.74 o 
   5  12   7     7525.21     7494.32    465.09 o 
   6  12   7     3112.92     2958.41    235.93 o 
   7  12   7      840.33      990.84    212.32 o 
  -7  13   7       41.74      -45.74     80.89 o 
  -6  13   7     6960.98     7097.76    248.36 o 
  -5  13   7     1364.03     1287.86    118.23 o 
  -4  13   7      927.00      784.60    101.04 o 
  -3  13   7     5337.71     5528.24    164.18 o 
  -2  13   7     5537.57     5444.58    230.05 o 
  -1  13   7     2350.11     2373.38    178.63 o 
   0  13   7     3782.96     3495.80    185.88 o 
   1  13   7     8262.87     8154.61    226.72 o 
   2  13   7     9880.75     9786.14    260.69 o 
   3  13   7      338.38      315.80     62.36 o 
   4  13   7      409.96      382.04    214.85 o 
   5  13   7     6691.20     6644.68    505.53 o 
   6  13   7     3828.31     3777.73    273.02 o 
  -7  14   7      173.93      104.90     98.58 o 
  -6  14   7     1254.88     1258.36    125.66 o 
  -5  14   7      192.11      223.26     62.03 o 
  -4  14   7     3283.01     3446.65    168.32 o 
  -3  14   7     4061.14     3941.06    178.04 o 
  -2  14   7     3854.10     3884.30    200.08 o 
  -1  14   7      155.69       87.41     55.32 o 
   0  14   7      146.74       83.33     54.63 o 
   1  14   7      153.96       86.81     51.74 o 
   2  14   7     4627.28     4484.72    173.84 o 
   3  14   7      984.74      843.33    120.13 o 
   4  14   7      419.25      420.24     90.68 o 
   5  14   7      526.47      653.12    121.54 o 
   6  14   7      925.99      985.64    155.22 o 
  -7  15   7     3380.29     3693.49    475.20 o 
  -6  15   7     1722.07     1737.91    304.77 o 
  -5  15   7      947.19      932.39    118.48 o 
  -4  15   7       99.76       63.09     51.89 o 
  -3  15   7    10226.56    10293.88    341.68 o 
  -2  15   7     2074.13     1904.82    194.63 o 
  -1  15   7     7545.51     7651.89    396.84 o 
   0  15   7     5982.45     6410.50    269.87 o 
   1  15   7     5080.22     4824.48    642.03 o 
   2  15   7      951.57      943.78    125.06 o 
   3  15   7     9456.53     9164.51    312.37 o 
   4  15   7     5850.59     5741.05    276.60 o 
   5  15   7     2233.31     2240.82    209.09 o 
   6  15   7     2951.77     3063.80    272.99 o 
  -6  16   7     1819.75     1868.14    160.48 o 
  -5  16   7       91.09       89.45     63.98 o 
  -4  16   7    12469.22    12902.58    446.82 o 
  -3  16   7      947.27      861.64    134.01 o 
  -2  16   7        7.61       17.69     50.05 o 
  -1  16   7      803.40      822.89    123.86 o 
   0  16   7     1392.67     1186.44    141.16 o 
   1  16   7        3.34       27.88     58.90 o 
   2  16   7     5692.56     5077.51    525.75 o 
   3  16   7     1960.82     2134.90    190.02 o 
   4  16   7     5553.51     5629.39    381.68 o 
   5  16   7       53.82      -58.20     69.64 o 
  -6  17   7     1985.07     1886.33    166.50 o 
  -5  17   7     1414.92     1283.57    136.92 o 
  -4  17   7      122.13      102.69     88.47 o 
  -3  17   7     5188.07     5728.52    351.34 o 
  -2  17   7     5627.46     5544.52    518.17 o 
  -1  17   7     8442.13     8946.18    492.89 o 
   0  17   7     1207.51     1169.08    219.91 o 
   1  17   7     5067.00     5290.99    262.57 o 
   2  17   7      404.24      369.04     92.73 o 
   3  17   7     3137.43     3053.42    353.87 o 
   4  17   7     4369.95     4738.31    279.34 o 
   5  17   7       97.63      157.84     94.74 o 
  -5  18   7      161.27      153.51     92.73 o 
  -4  18   7       33.50      104.61     89.69 o 
  -3  18   7     5250.31     4732.65    288.15 o 
  -2  18   7     1772.26     1866.18    183.44 o 
  -1  18   7     1360.42     1257.50    153.59 o 
   0  18   7     1517.56     1770.33    180.28 o 
   1  18   7     3426.71     3734.66    260.29 o 
   2  18   7    10244.08     9684.81    372.92 o 
   3  18   7      108.51       80.89    111.22 o 
   4  18   7      560.84      657.19    197.16 o 
  -4  19   7     2132.28     2165.43    356.40 o 
  -3  19   7     4907.44     5089.03    307.99 o 
  -2  19   7     5840.76     5907.86    308.37 o 
  -1  19   7     2777.71     2507.27    216.24 o 
   0  19   7      236.01      262.59     91.10 o 
   1  19   7     2902.72     3509.76    260.29 o 
   2  19   7     2067.46     2144.41    209.45 o 
   3  19   7      244.14      298.26    156.72 o 
  -3  20   7     1033.17      966.96    164.32 o 
  -2  20   7       22.13      -26.96     69.64 o 
  -1  20   7      941.74      738.39    135.84 o 
   0  20   7     5844.10     5747.19    296.63 o 
   1  20   7     2061.62     2187.31    257.82 o 
   2  20   7        0.21      -35.16     96.05 o 
  -1  21   7     2358.34     2491.13    230.05 o 
   0  21   7      246.77      279.62    108.63 o 
  -8   0   8     1193.61     1304.27    222.43 o 
  -6   0   8     1650.11     1213.28    192.10 o 
  -4   0   8       18.93       19.03     30.23 o 
  -2   0   8     1192.31     1099.33     92.12 o 
   0   0   8     1405.53     1255.91     75.35 o 
   2   0   8     8499.29     8400.24    255.57 o 
   4   0   8     3275.63     3098.05    157.28 o 
   6   0   8     1248.18     1127.34    187.05 o 
   8   0   8     1923.04     2209.18    293.21 o 
  -9   1   8     2999.98     2889.45    434.76 o 
  -8   1   8       15.45      -58.90     58.90 o 
  -7   1   8      589.22      416.45     92.73 o 
  -6   1   8     3069.57     3025.55    190.62 o 
  -5   1   8     9838.87     9354.66    229.74 o 
  -4   1   8     3809.96     4041.38    119.67 o 
  -3   1   8       43.32       41.67     22.03 o 
  -2   1   8    34770.66    34640.97    464.62 o 
  -1   1   8    51396.36    52802.01    624.56 o 
   0   1   8    10217.80    10882.36    221.82 o 
   1   1   8      335.55      365.92     32.78 o 
   2   1   8      189.18      200.35     35.72 o 
   3   1   8     2781.99     2598.60     98.43 o 
   4   1   8     4901.51     4863.54    177.31 o 
   5   1   8      649.67      597.49     62.95 o 
   6   1   8       19.51        8.05     48.16 o 
   7   1   8     6387.74     6499.04    284.03 o 
   8   1   8     1651.73     1580.15    173.34 o 
  -9   2   8      841.13      884.99    148.32 o 
  -8   2   8    25237.11    24769.64    796.21 o 
  -7   2   8        6.55      -19.55     70.77 o 
  -6   2   8     1288.40     1328.20    138.86 o 
  -5   2   8     5010.13     5000.64    161.37 o 
  -4   2   8    18791.54    18440.47    293.09 o 
  -3   2   8     5604.29     5864.55    168.66 o 
  -2   2   8      502.35      384.35     38.68 o 
  -1   2   8     1490.94     1586.83     96.16 o 
   0   2   8    18099.95    18617.41    526.35 o 
   1   2   8     4058.28     3854.39    131.08 o 
   2   2   8    20436.68    20413.68    372.61 o 
   3   2   8      528.88      585.51     89.75 o 
   4   2   8      789.89      705.32     65.17 o 
   5   2   8      122.32       69.85     40.65 o 
   6   2   8    21578.13    20924.48    667.30 o 
   7   2   8     3871.33     3454.42    237.53 o 
   8   2   8       95.37      -41.74     69.64 o 
  -9   3   8     4226.42     4139.81    303.78 o 
  -8   3   8     6215.54     5992.94    677.41 o 
  -7   3   8     5667.05     5538.89    381.68 o 
  -6   3   8     3096.28     3482.85    194.79 o 
  -5   3   8    32869.27    31940.34    530.79 o 
  -4   3   8     3077.02     3163.24    103.82 o 
  -3   3   8     2930.88     2951.49    110.42 o 
  -2   3   8      296.54      337.74     38.45 o 
  -1   3   8    23232.75    23013.84    318.16 o 
   0   3   8       95.05       38.42     13.82 o 
   1   3   8     1454.98     1662.30    145.16 o 
   2   3   8     7915.22     7715.70    200.40 o 
   3   3   8    55915.27    54174.45    682.39 o 
   4   3   8      738.38      648.02     61.42 o 
   5   3   8     4231.24     4139.59    161.23 o 
   6   3   8     3636.72     3758.58    247.71 o 
   7   3   8     3456.77     3328.18    234.12 o 
   8   3   8      816.80      844.24    202.21 o 
  -9   4   8       33.62       98.84     87.52 o 
  -8   4   8     5485.53     5118.82    485.31 o 
  -7   4   8     1294.71     1293.53    151.64 o 
  -6   4   8     2999.50     3168.94    194.18 o 
  -5   4   8      806.19      804.18     78.00 o 
  -4   4   8      505.46      391.18     46.62 o 
  -3   4   8     7932.41     7949.82    168.02 o 
  -2   4   8      196.11      196.62     31.28 o 
  -1   4   8      339.54      349.55     43.07 o 
   0   4   8     3116.49     3263.51    119.03 o 
   1   4   8    13473.34    12878.72    270.18 o 
   2   4   8     4117.97     4112.49    178.14 o 
   3   4   8     2443.29     2184.88    115.98 o 
   4   4   8     3666.49     3363.85    117.72 o 
   5   4   8       85.41       94.58     43.25 o 
   6   4   8     2729.67     2961.12    490.37 o 
   7   4   8     3825.07     4002.48    490.37 o 
   8   4   8     4308.56     4554.85    424.65 o 
  -9   5   8     1156.29     1183.80    176.94 o 
  -8   5   8     3633.29     3148.22    246.65 o 
  -7   5   8      111.99      202.34     72.69 o 
  -6   5   8     3508.56     3926.09    210.54 o 
  -5   5   8      281.09      298.72     76.37 o 
  -4   5   8     2659.23     2629.89    125.10 o 
  -3   5   8      463.32      532.49     49.79 o 
  -2   5   8      179.94      149.72     27.32 o 
  -1   5   8     1791.63     1835.59     80.33 o 
   0   5   8     1713.20     1810.07    125.18 o 
   1   5   8        8.80       -5.51     22.24 o 
   2   5   8    31064.02    30565.47    686.56 o 
   3   5   8     1293.32     1079.41     88.65 o 
   4   5   8     3578.66     3599.41    143.73 o 
   5   5   8     2913.31     2721.24    170.74 o 
   6   5   8     1781.30     1763.65    280.57 o 
   7   5   8     4608.77     4403.19    409.48 o 
   8   5   8       57.63       75.83    101.11 o 
  -9   6   8     4856.75     5329.95    356.40 o 
  -8   6   8       11.34       28.85     72.69 o 
  -7   6   8     3780.13     3946.60    338.71 o 
  -6   6   8     3704.74     3444.89    210.13 o 
  -5   6   8     6105.53     6494.16    200.26 o 
  -4   6   8    12581.84    12396.07    402.05 o 
  -3   6   8    20380.92    19581.89    308.23 o 
  -2   6   8     6349.49     6111.64    187.53 o 
  -1   6   8      269.88      265.94     37.88 o 
   0   6   8     6810.04     7142.46    207.16 o 
   1   6   8    27199.04    26541.60    448.88 o 
   2   6   8      469.14      446.73     77.01 o 
   3   6   8    13380.63    12642.96    284.69 o 
   4   6   8     7771.27     7719.68    256.14 o 
   5   6   8     4901.64     5431.44    495.42 o 
   6   6   8      755.72     1017.65    250.24 o 
   7   6   8     1364.27     1496.38    247.71 o 
  -9   7   8     3180.27     3603.49    287.74 o 
  -8   7   8      798.67     1105.84    270.46 o 
  -7   7   8     5154.27     5567.04    274.97 o 
  -6   7   8      907.22      813.60    117.32 o 
  -5   7   8    11526.34    11303.68    278.27 o 
  -4   7   8     5356.89     5452.29    146.13 o 
  -3   7   8     4860.51     4759.91    130.07 o 
  -2   7   8    20859.20    20807.17    327.62 o 
  -1   7   8    24964.78    24044.52    521.86 o 
   0   7   8     2612.16     2778.52    183.95 o 
   1   7   8      477.26      478.00     78.11 o 
   2   7   8     2974.37     3247.60    131.70 o 
   3   7   8     5257.77     5326.48    399.60 o 
   4   7   8     1949.66     1987.03    132.19 o 
   5   7   8     7592.44     7835.23    300.27 o 
   6   7   8     2274.13     2603.49    298.26 o 
   7   7   8     6304.74     6642.70    449.92 o 
  -8   8   8     6091.80     7161.82    337.45 o 
  -7   8   8      280.21      301.63     88.61 o 
  -6   8   8     2052.41     2206.28    187.84 o 
  -5   8   8      959.77      991.29     93.52 o 
  -4   8   8    22326.52    22008.99    417.96 o 
  -3   8   8      614.35      468.51     71.77 o 
  -2   8   8    10691.28    10761.46    208.71 o 
  -1   8   8      793.72      601.75     85.79 o 
   0   8   8    26117.41    25117.49    432.98 o 
   1   8   8     2771.68     2891.16    121.96 o 
   2   8   8     6401.28     6723.47    197.33 o 
   3   8   8     4820.79     4790.28    333.12 o 
   4   8   8      913.04      969.78     91.49 o 
   5   8   8      458.98      505.78     96.32 o 
   6   8   8     3806.25     3884.71    236.09 o 
   7   8   8     1981.07     2436.67    318.49 o 
  -8   9   8      974.39      905.17    146.43 o 
  -7   9   8       91.36       31.13     67.64 o 
  -6   9   8     3171.39     2760.96    155.41 o 
  -5   9   8      457.62      472.42     70.49 o 
  -4   9   8     1619.73     1697.29    126.61 o 
  -3   9   8      106.51       77.14     30.59 o 
  -2   9   8       23.43        0.71     25.94 o 
  -1   9   8    11980.35    11688.09    337.79 o 
   0   9   8     1987.70     2116.62    110.97 o 
   1   9   8      468.14      478.55     78.24 o 
   2   9   8     2886.87     2875.91    178.87 o 
   3   9   8     5139.96     4912.96    175.84 o 
   4   9   8     1836.60     1869.35    171.88 o 
   5   9   8      326.01      225.02     73.22 o 
   6   9   8     1580.32     1906.80    183.86 o 
   7   9   8      926.20     1198.11    232.54 o 
  -8  10   8      146.56       88.89     85.57 o 
  -7  10   8     2371.29     2502.89    219.30 o 
  -6  10   8      227.88      226.47     61.64 o 
  -5  10   8      139.68      137.83     52.08 o 
  -4  10   8       40.19       39.00     32.70 o 
  -3  10   8    14022.72    14332.14    269.88 o 
  -2  10   8       15.10       22.75     39.32 o 
  -1  10   8      666.73      659.84     90.68 o 
   0  10   8      470.11      438.76     73.63 o 
   1  10   8    16910.70    16446.35    339.63 o 
   2  10   8      378.07      413.45     62.91 o 
   3  10   8        0.47       28.97     36.89 o 
   4  10   8     1389.62     1327.09    144.74 o 
   5  10   8     8240.93     8630.02    332.44 o 
   6  10   8      703.17      708.49    123.29 o 
   7  10   8     1213.83     1769.36    278.04 o 
  -8  11   8      244.76      354.82    111.73 o 
  -7  11   8      260.06      237.40     93.52 o 
  -6  11   8    17822.38    17989.37    411.76 o 
  -5  11   8      242.62      230.17     87.54 o 
  -4  11   8      371.96      378.14     66.17 o 
  -3  11   8      574.42      510.61     64.21 o 
  -2  11   8     4487.43     4290.24    198.18 o 
  -1  11   8        5.52        1.38     40.44 o 
   0  11   8     8689.57     8984.89    229.87 o 
   1  11   8       51.34       13.41     31.84 o 
   2  11   8    12297.00    12328.92    294.89 o 
   3  11   8     2243.39     2218.36    141.29 o 
   4  11   8    11697.36    11585.60    380.08 o 
   5  11   8       27.76      -52.35     55.61 o 
   6  11   8       63.84       72.58    113.74 o 
  -7  12   8     4084.08     4353.98    276.45 o 
  -6  12   8       75.31       76.73     56.22 o 
  -5  12   8      310.52      273.44     66.11 o 
  -4  12   8    29080.46    29026.80    536.10 o 
  -3  12   8    11253.98    11228.56    291.51 o 
  -2  12   8     4534.50     4392.82    206.96 o 
  -1  12   8      810.91      657.81     98.25 o 
   0  12   8     1133.63     1457.74    142.85 o 
   1  12   8    19804.24    20067.71    396.90 o 
   2  12   8     8466.96     8917.11    248.81 o 
   3  12   8      254.57      297.49     86.80 o 
   4  12   8      135.83      123.66     69.09 o 
   5  12   8     9227.03     9209.80    376.62 o 
   6  12   8     1657.31     1999.33    462.56 o 
  -7  13   8       83.75       40.54     84.96 o 
  -6  13   8     1182.21     1242.86    127.25 o 
  -5  13   8     4993.85     5336.10    206.50 o 
  -4  13   8      105.43       54.73     45.27 o 
  -3  13   8       12.18       -6.42     40.65 o 
  -2  13   8     1123.27     1251.06    134.01 o 
  -1  13   8    11779.08    11719.10    369.86 o 
   0  13   8      154.66      269.59     73.30 o 
   1  13   8        9.03       -2.97     33.96 o 
   2  13   8       56.44       11.67     43.72 o 
   3  13   8     3044.84     2940.83    228.45 o 
   4  13   8      417.89      250.24     85.79 o 
   5  13   8     1276.73      670.02    159.24 o 
   6  13   8     6496.31     6989.27    330.53 o 
  -7  14   8       35.44        1.98     80.14 o 
  -6  14   8       96.92       61.21     60.62 o 
  -5  14   8     1758.45     1760.43    193.31 o 
  -4  14   8      463.50      338.44    151.66 o 
  -3  14   8      300.41      356.31     97.13 o 
  -2  14   8      517.43      510.24     92.12 o 
  -1  14   8       36.43      -10.11     63.19 o 
   0  14   8        0.34      -16.85     42.45 o 
   1  14   8     2040.10     2269.78    189.36 o 
   2  14   8      569.69      699.29    113.59 o 
   3  14   8    13612.77    14025.85    346.66 o 
   4  14   8      965.42     1139.80    194.63 o 
   5  14   8      176.06      133.09     86.22 o 
   6  14   8      463.21      452.07    117.80 o 
  -6  15   8     1802.01     1650.54    149.44 o 
  -5  15   8        4.36      -46.54     50.21 o 
  -4  15   8     6279.25     6331.52    297.98 o 
  -3  15   8     1072.54      948.04    107.40 o 
  -2  15   8    12154.40    13307.61   1089.42 o 
  -1  15   8     5653.00     5958.71    266.29 o 
   0  15   8     9916.63    10091.71    357.41 o 
   1  15   8     1984.57     2203.77    192.93 o 
   2  15   8     5923.14     6025.30    274.97 o 
   3  15   8      109.83       42.46     50.35 o 
   4  15   8      516.63      369.94     99.90 o 
   5  15   8      687.68      729.38    135.27 o 
  -6  16   8       10.91      -25.78     60.85 o 
  -5  16   8      431.20      317.33    108.63 o 
  -4  16   8      116.29       90.34     96.05 o 
  -3  16   8    17901.15    18634.66    552.83 o 
  -2  16   8       31.42       -4.73     65.72 o 
  -1  16   8     2448.20     2294.93    194.79 o 
   0  16   8       42.09      101.60     71.66 o 
   1  16   8    16730.98    16924.79    498.58 o 
   2  16   8     1441.10     1661.85    283.10 o 
   3  16   8       16.75      -10.11     91.00 o 
   4  16   8        4.87       57.33     78.40 o 
   5  16   8     6258.46     6477.04    320.23 o 
  -5  17   8     2006.63     2085.46    250.24 o 
  -4  17   8     2581.53     2858.03    247.96 o 
  -3  17   8      809.56      703.49    128.54 o 
  -2  17   8     1663.37     1998.84    185.78 o 
  -1  17   8     5428.86     5916.60    278.75 o 
   0  17   8     9308.12     9537.79    361.04 o 
   1  17   8      906.34      887.55    169.35 o 
   2  17   8     6878.67     7416.56    427.17 o 
   3  17   8     1807.35     1602.54    262.88 o 
   4  17   8      574.27      601.58    181.99 o 
  -5  18   8     1753.55     1484.31    194.79 o 
  -4  18   8     1424.62     1181.52    181.99 o 
  -3  18   8      137.27      227.49     96.52 o 
  -2  18   8      646.39      396.60     98.25 o 
  -1  18   8      215.92      149.24     81.98 o 
   0  18   8      279.04      226.87     87.52 o 
   1  18   8      512.63      422.91    105.41 o 
   2  18   8     1990.22     1989.67    207.27 o 
   3  18   8     1864.98     2178.84    318.49 o 
  -4  19   8      154.56      172.96     99.90 o 
  -3  19   8      147.71       53.66    141.55 o 
  -2  19   8      774.21      960.55    156.72 o 
  -1  19   8      108.16      162.38     89.15 o 
   0  19   8     1555.92     1837.98    194.79 o 
   1  19   8       69.53      -29.13     74.81 o 
   2  19   8      201.68      347.47    106.53 o 
  -2  20   8      685.42      586.38    169.35 o 
  -1  20   8      619.13      467.39    116.14 o 
   0  20   8        8.56       34.28     71.66 o 
   1  20   8     9842.43    10081.43    408.72 o 
  -9   0   9     2766.43     3109.02    374.09 o 
  -7   0   9     2795.79     2279.95    278.04 o 
  -5   0   9     1703.57     1897.33    143.16 o 
  -3   0   9      195.36      179.07     88.47 o 
  -1   0   9     5741.15     5901.57    353.87 o 
   1   0   9      679.23      733.02    126.38 o 
   3   0   9     4170.53     4208.57    189.46 o 
   5   0   9    13853.97    12770.75    371.30 o 
   7   0   9     1562.56     1981.69    262.88 o 
  -9   1   9     2481.99     2371.66    228.44 o 
  -8   1   9      481.03      530.68    112.56 o 
  -7   1   9        2.23       12.64     57.19 o 
  -6   1   9       27.63       83.01     55.32 o 
  -5   1   9    13027.56    13168.25    340.58 o 
  -4   1   9     6840.54     6941.09    210.88 o 
  -3   1   9     1562.51     1630.36    105.80 o 
  -2   1   9     3157.05     3273.66    125.50 o 
  -1   1   9     4257.68     4373.80    150.31 o 
   0   1   9    14399.00    14689.03    246.86 o 
   1   1   9    27584.40    26911.07    571.91 o 
   2   1   9      942.42      857.25     78.50 o 
   3   1   9     2824.75     2804.82    112.14 o 
   4   1   9     5163.01     5088.27    152.25 o 
   5   1   9    14821.99    14613.81    336.41 o 
   6   1   9     2607.93     2407.36    194.63 o 
   7   1   9        2.99      -25.28     57.19 o 
   8   1   9     4663.69     4736.34    475.20 o 
  -9   2   9      325.34      404.43    116.51 o 
  -8   2   9     3001.51     3011.50    244.37 o 
  -7   2   9    10148.90    10044.62    364.61 o 
  -6   2   9     1575.86     1546.26    237.60 o 
  -5   2   9    11175.52    11316.69    268.55 o 
  -4   2   9     5367.41     5445.69    143.33 o 
  -3   2   9    22778.99    22709.69    341.05 o 
  -2   2   9     9701.37     9889.33    187.95 o 
  -1   2   9    32181.88    31896.95    418.97 o 
   0   2   9     6848.71     6697.07    235.85 o 
   1   2   9    56380.21    57071.39    823.83 o 
   2   2   9     1700.51     1760.90    113.75 o 
   3   2   9    16441.21    16061.27    290.57 o 
   4   2   9      991.66     1144.17     85.13 o 
   5   2   9     1594.92     1421.42    115.68 o 
   6   2   9     2413.92     2488.32    198.18 o 
   7   2   9     9409.89     8957.73    470.15 o 
  -9   3   9      100.85       81.30     87.52 o 
  -8   3   9     1026.90      897.00    245.18 o 
  -7   3   9      368.65      312.25     83.49 o 
  -6   3   9       22.84       -2.53     46.47 o 
  -5   3   9     2161.35     2316.71    133.59 o 
  -4   3   9    56382.28    56284.32    702.86 o 
  -3   3   9     5587.32     5793.93    143.08 o 
  -2   3   9       91.88       93.55     49.63 o 
  -1   3   9     3905.85     4061.83    153.23 o 
   0   3   9    55379.79    53560.43    957.99 o 
   1   3   9     2297.29     2266.14    125.82 o 
   2   3   9     3689.41     3500.01    135.15 o 
   3   3   9     1726.48     1632.31    112.76 o 
   4   3   9    17256.81    16980.67    309.16 o 
   5   3   9      746.48      799.19     90.18 o 
   6   3   9     1365.44     1195.72    139.27 o 
   7   3   9     1647.93     1607.97    170.58 o 
  -9   4   9     1440.61     1420.68    386.73 o 
  -8   4   9      505.98      429.70    110.81 o 
  -7   4   9       10.08      -12.80     56.86 o 
  -6   4   9      140.76      147.90     62.48 o 
  -5   4   9     6099.10     5988.46    188.18 o 
  -4   4   9     1823.83     1772.75     96.57 o 
  -3   4   9      429.75      355.20     44.51 o 
  -2   4   9     7521.60     7281.60    157.89 o 
  -1   4   9     3269.62     3166.88    119.96 o 
   0   4   9     2432.57     2555.38    270.46 o 
   1   4   9    26473.25    25823.49    448.24 o 
   2   4   9     9755.75     9485.82    238.88 o 
   3   4   9      391.01      393.64     60.74 o 
   4   4   9     5446.14     5151.51    220.40 o 
   5   4   9     2111.78     2067.14    139.91 o 
   6   4   9      944.17      999.43    132.12 o 
   7   4   9       28.88       76.55    101.11 o 
  -9   5   9      941.92     1102.20    427.17 o 
  -8   5   9        2.41       -5.06     60.77 o 
  -7   5   9     1048.97     1277.62    202.21 o 
  -6   5   9     1620.27     1414.86    283.10 o 
  -5   5   9      378.84      252.92     88.14 o 
  -4   5   9      721.16      717.33     63.09 o 
  -3   5   9      178.81      205.31     36.28 o 
  -2   5   9     3851.88     3788.67    110.00 o 
  -1   5   9     3996.76     3879.14    454.98 o 
   0   5   9        0.82       -4.21     29.85 o 
   1   5   9      186.41      170.20     40.86 o 
   2   5   9     7787.34     7128.77    204.27 o 
   3   5   9     2255.42     2154.33    130.90 o 
   4   5   9        8.40       16.21     35.47 o 
   5   5   9     3698.45     3594.36    201.37 o 
   6   5   9     4751.56     4839.59    239.42 o 
   7   5   9       56.39       45.50     96.05 o 
  -9   6   9     1286.57     1201.84    182.31 o 
  -8   6   9     3242.22     3174.48    251.08 o 
  -7   6   9       12.01       45.22     66.06 o 
  -6   6   9    13569.18    13557.01    418.64 o 
  -5   6   9     4822.61     5059.53    215.87 o 
  -4   6   9     3036.96     3210.81    138.64 o 
  -3   6   9     9908.67     9933.34    203.57 o 
  -2   6   9    42984.58    41777.23    542.15 o 
  -1   6   9     3920.24     3940.78    442.34 o 
   0   6   9      180.98      175.12     40.65 o 
   1   6   9     1862.32     1806.66    113.75 o 
   2   6   9    13905.09    13593.36    352.60 o 
   3   6   9     4360.87     4306.40    161.38 o 
   4   6   9     4076.42     3900.08    159.21 o 
   5   6   9    13219.73    12507.29    393.02 o 
   6   6   9     3279.75     3462.90    343.76 o 
   7   6   9       13.28      -30.33     91.00 o 
  -8   7   9     5789.27     6175.18    314.02 o 
  -7   7   9       68.62      -48.76     55.61 o 
  -6   7   9     3562.37     3639.76    222.28 o 
  -5   7   9     7599.45     7354.68    221.03 o 
  -4   7   9    13988.00    13763.29    260.01 o 
  -3   7   9      323.60      281.31     43.32 o 
  -2   7   9      253.60      394.11     66.68 o 
  -1   7   9     1097.89     1060.47    209.80 o 
   0   7   9    41970.61    41085.34    636.30 o 
   1   7   9     5664.75     5523.04    188.84 o 
   2   7   9     1348.88     1344.79    102.33 o 
   3   7   9     1555.50     1558.45    118.82 o 
   4   7   9    21099.25    20407.53    412.97 o 
   5   7   9    16574.93    16879.03    674.89 o 
   6   7   9     4118.42     4211.09    399.37 o 
   7   7   9       32.39       75.83     91.00 o 
  -8   8   9     1073.10     1101.15    187.05 o 
  -7   8   9     8398.22     8651.07    355.02 o 
  -6   8   9      568.37      496.57     99.59 o 
  -5   8   9     5658.26     5121.10    185.91 o 
  -4   8   9      510.86      610.56     72.97 o 
  -3   8   9    12399.65    12415.13    239.73 o 
  -2   8   9      213.94      201.99     46.84 o 
  -1   8   9    31782.20    29762.21   1289.11 o 
   0   8   9     1436.64     1520.82    105.33 o 
   1   8   9     8941.42     8938.22    287.26 o 
   2   8   9      232.16      190.96     67.65 o 
   3   8   9    18666.64    17946.89    377.50 o 
   4   8   9     5292.36     5221.15    206.37 o 
   5   8   9     1223.92     1208.55    148.32 o 
   6   8   9     1444.47     1500.93    168.42 o 
   7   8   9     5140.81     5500.19    424.65 o 
  -8   9   9      538.14      623.43    130.44 o 
  -7   9   9       25.31       18.20     80.89 o 
  -6   9   9    10594.67     9952.18    283.98 o 
  -5   9   9      864.66      832.56     90.19 o 
  -4   9   9     2194.60     2253.73    143.95 o 
  -3   9   9     6767.33     6543.92    202.62 o 
  -2   9   9     2393.09     2499.61    188.92 o 
  -1   9   9     6108.42     6344.30    244.84 o 
   0   9   9     2468.74     2321.35    124.44 o 
   1   9   9     5849.47     5622.53    236.16 o 
   2   9   9     1075.14     1014.67     94.34 o 
   3   9   9       79.21       52.85     40.65 o 
   4   9   9      974.90     1208.03    139.41 o 
   5   9   9       37.34        9.22    136.49 o 
   6   9   9     2453.98     2376.60    209.09 o 
   7   9   9     2300.90     2638.88    343.76 o 
  -8  10   9      640.99      849.29    153.21 o 
  -7  10   9     1783.80     1709.34    185.84 o 
  -6  10   9     8454.30     8232.18    259.57 o 
  -5  10   9       98.36       79.92     48.93 o 
  -4  10   9      143.18      135.97     80.90 o 
  -3  10   9     3895.00     4204.99    208.28 o 
  -2  10   9     4811.58     4813.82    212.67 o 
  -1  10   9      442.31      451.92     81.98 o 
   0  10   9      323.76      273.87     51.29 o 
   1  10   9        8.83       43.13     35.11 o 
   2  10   9    14095.48    13595.12    318.31 o 
   3  10   9     8005.08     8128.09    402.95 o 
   4  10   9      355.94      397.24     91.10 o 
   5  10   9       15.26       71.64     61.87 o 
   6  10   9     5351.01     5667.02    414.54 o 
  -7  11   9     1535.50     1796.92    195.05 o 
  -6  11   9     2402.37     2287.99    173.26 o 
  -5  11   9    11640.03    11640.38    308.74 o 
  -4  11   9     1970.46     2201.59    187.44 o 
  -3  11   9     7692.66     7917.11    407.40 o 
  -2  11   9       75.70       57.53     51.74 o 
  -1  11   9    23191.70    23621.20    566.57 o 
   0  11   9    13695.53    13004.34    839.33 o 
   1  11   9    18251.82    18197.49    509.19 o 
   2  11   9     4692.87     4812.43    180.54 o 
   3  11   9      951.64      923.59    101.64 o 
   4  11   9     3189.19     3328.57    298.26 o 
   5  11   9    14321.04    14422.24    464.66 o 
   6  11   9       14.16       64.71     80.37 o 
  -7  12   9     3692.06     3582.74    394.32 o 
  -6  12   9     3796.78     4016.10    192.54 o 
  -5  12   9      724.46      496.26     80.05 o 
  -4  12   9      150.91      118.80     67.92 o 
  -3  12   9    14891.39    15072.76    356.31 o 
  -2  12   9     8747.39     8984.94    319.20 o 
  -1  12   9    12739.91    12508.51    386.01 o 
   0  12   9       74.89       43.14     53.26 o 
   1  12   9       41.49       75.94     41.77 o 
   2  12   9     8320.74     8672.08    252.72 o 
   3  12   9    16545.98    16594.33    380.72 o 
   4  12   9     2149.90     2365.02    202.91 o 
   5  12   9      766.18      658.89    126.56 o 
   6  12   9     3790.35     3945.33    284.03 o 
  -7  13   9     1673.56     1816.56    204.02 o 
  -6  13   9      688.64      791.84    106.23 o 
  -5  13   9      189.17      247.50     87.52 o 
  -4  13   9     4414.03     4343.76    235.20 o 
  -3  13   9      336.72      244.08     64.52 o 
  -2  13   9      102.73      195.64     71.23 o 
  -1  13   9      521.87      505.79     94.68 o 
   0  13   9    14362.41    14483.92    720.38 o 
   1  13   9      724.68      773.33    117.96 o 
   2  13   9        4.34       39.02     43.32 o 
   3  13   9      107.15      125.80     56.80 o 
   4  13   9    11469.43    11298.13    399.17 o 
   5  13   9      795.58      869.52    140.89 o 
  -6  14   9      439.85      336.31    103.24 o 
  -5  14   9      863.69      670.10    245.18 o 
  -4  14   9       90.47       91.00     72.80 o 
  -3  14   9     2608.95     2560.66    169.08 o 
  -2  14   9     2352.50     2398.19    194.79 o 
  -1  14   9       31.40      -37.45     48.16 o 
   0  14   9       46.81       36.92     58.90 o 
   1  14   9     1231.65     1160.09    146.43 o 
   2  14   9      352.54      339.60    107.03 o 
   3  14   9      346.52      357.48     75.92 o 
   4  14   9       71.63      134.89     78.36 o 
   5  14   9       30.74       76.91     81.24 o 
  -6  15   9     4058.47     4097.87    297.19 o 
  -5  15   9    11692.33    12046.68    442.63 o 
  -4  15   9     1216.39     1223.01    159.79 o 
  -3  15   9     2916.93     3181.25    308.37 o 
  -2  15   9      907.23      758.93    119.71 o 
  -1  15   9     4904.76     5525.55    266.29 o 
   0  15   9     4937.37     5145.23    259.00 o 
   1  15   9     4628.16     5141.29    399.37 o 
   2  15   9      936.49      792.54    130.14 o 
   3  15   9     2996.21     3283.07    195.22 o 
   4  15   9       20.67       56.52     69.64 o 
   5  15   9     1933.91     1959.53    208.91 o 
  -5  16   9      279.60      377.96    112.89 o 
  -4  16   9     1181.24     1120.15    157.16 o 
  -3  16   9       65.16      -11.67    116.27 o 
  -2  16   9     3255.97     3109.73    278.04 o 
  -1  16   9      105.45      110.85     72.69 o 
   0  16   9      360.19      282.19     88.51 o 
   1  16   9     2883.02     3079.71    237.53 o 
   2  16   9    16607.20    16987.51    517.40 o 
   3  16   9      300.05      126.38    116.27 o 
   4  16   9    14999.75    16362.56    519.55 o 
  -5  17   9     6014.41     6192.77    439.81 o 
  -4  17   9     2823.86     3025.35    255.57 o 
  -3  17   9     4358.10     4333.93    371.57 o 
  -2  17   9        2.19      -22.89     64.05 o 
  -1  17   9     6722.28     6776.34    308.82 o 
   0  17   9     6308.33     6111.89    414.54 o 
   1  17   9     5201.75     5608.35    285.97 o 
   2  17   9      752.88      753.24    133.73 o 
   3  17   9      957.82      960.51    222.43 o 
  -4  18   9      340.86      265.88    108.48 o 
  -3  18   9     5784.38     6538.64    328.81 o 
  -2  18   9      780.80      807.80    138.86 o 
  -1  18   9     1343.06     1319.92    168.01 o 
   0  18   9     2013.69     2190.62    206.96 o 
   1  18   9      895.95      745.92    135.84 o 
   2  18   9       90.97       17.81    103.63 o 
   3  18   9      719.21     1031.29    227.49 o 
  -3  19   9        1.95        4.84     83.49 o 
  -2  19   9      933.50      963.69    333.65 o 
  -1  19   9       57.12      -17.63     88.47 o 
   0  19   9     5469.23     5393.55    293.06 o 
   1  19   9      386.81      210.52     99.33 o 
   2  19   9        4.25       91.00    121.33 o 
  -1  20   9     1844.31     1908.31    209.09 o 
  -8   0  10     3468.93     3852.16    389.26 o 
  -6   0  10      967.66      935.24    171.88 o 
  -4   0  10     4263.24     4224.92    184.07 o 
  -2   0  10     3341.50     3317.84    305.85 o 
   0   0  10      802.06      697.63    131.44 o 
   2   0  10      292.31      338.71    101.11 o 
   4   0  10     6830.33     6889.13    262.57 o 
   6   0  10       10.17       45.50     75.83 o 
  -9   1  10      385.07      363.52    116.14 o 
  -8   1  10      289.00      302.78     99.33 o 
  -7   1  10     8571.02     9125.52    352.09 o 
  -6   1  10       13.10       -8.49     43.73 o 
  -5   1  10      491.92      467.42     65.85 o 
  -4   1  10    13789.87    13611.40    253.94 o 
  -3   1  10    25161.19    25174.19    377.56 o 
  -2   1  10     1412.61     1407.42     78.96 o 
  -1   1  10      123.71      128.91     29.04 o 
   0   1  10     9383.33     9732.53    223.06 o 
   1   1  10     4687.96     4537.50    495.42 o 
   2   1  10     2295.37     2294.80    136.73 o 
   3   1  10      507.59      566.05     63.45 o 
   4   1  10     3976.16     3926.03    138.92 o 
   5   1  10     3573.57     3375.87    199.92 o 
   6   1  10     2881.03     2931.76    305.85 o 
   7   1  10      310.00      330.16     98.25 o 
  -9   2  10      763.97      729.01    189.57 o 
  -8   2  10       36.36       77.64     74.05 o 
  -7   2  10     4701.64     4618.63    492.89 o 
  -6   2  10     7330.51     7252.25    291.19 o 
  -5   2  10      547.26      629.21     75.89 o 
  -4   2  10      761.62      778.13     67.20 o 
  -3   2  10     3067.86     3163.61    176.58 o 
  -2   2  10    14234.90    13912.17    268.52 o 
  -1   2  10     1733.87     1823.25    164.84 o 
   0   2  10    19129.82    18859.20    350.13 o 
   1   2  10     1265.14     1222.71    290.68 o 
   2   2  10     3976.00     4038.06    156.57 o 
   3   2  10      647.48      759.35     82.66 o 
   4   2  10    27823.31    27911.84    444.10 o 
   5   2  10     3678.93     3715.95    172.05 o 
   6   2  10      543.85      402.31     94.68 o 
   7   2  10     1271.60     1278.53    159.24 o 
  -9   3  10     2441.83     2582.05    249.54 o 
  -8   3  10      451.55      369.12    104.32 o 
  -7   3  10     7998.87     8729.32    344.94 o 
  -6   3  10     4249.61     4186.31    217.97 o 
  -5   3  10     5672.04     5818.19    191.11 o 
  -4   3  10      176.97      195.16     40.69 o 
  -3   3  10    16734.86    17074.72    288.76 o 
  -2   3  10      857.27      933.35     67.86 o 
  -1   3  10      342.20      313.44     49.56 o 
   0   3  10     4008.32     3930.14    184.07 o 
   1   3  10    21639.40    22035.42    415.18 o 
   2   3  10      347.22      280.77     55.30 o 
   3   3  10     5720.90     5601.56    188.64 o 
   4   3  10      570.70      635.87     68.93 o 
   5   3  10    18099.25    18077.42    401.54 o 
   6   3  10     3538.73     3303.15    234.12 o 
   7   3  10      318.74      207.27    126.38 o 
  -8   4  10     5257.65     5297.51    287.74 o 
  -7   4  10     4541.00     4756.72    253.50 o 
  -6   4  10     1149.95     1141.60    135.84 o 
  -5   4  10     1015.98      994.21     94.16 o 
  -4   4  10      116.39      115.55     33.77 o 
  -3   4  10     2167.36     2329.66     99.82 o 
  -2   4  10     1248.57     1474.29    143.74 o 
  -1   4  10     4112.94     4097.85    143.00 o 
   0   4  10     9124.59     9051.04    293.12 o 
   1   4  10    19482.53    18204.39    365.34 o 
   2   4  10      677.92      549.20     71.92 o 
   3   4  10     2271.51     2421.27    143.62 o 
   4   4  10     3721.19     3586.33    222.12 o 
   5   4  10     2750.16     2809.48    224.90 o 
   6   4  10     2925.78     3236.09    260.35 o 
   7   4  10       92.39       61.25     76.79 o 
  -8   5  10     1087.65     1289.75    169.80 o 
  -7   5  10     1433.55     1150.43    151.89 o 
  -6   5  10      154.94      138.00     66.06 o 
  -5   5  10     2065.07     2176.13    137.54 o 
  -4   5  10      639.54      559.56     59.20 o 
  -3   5  10      200.11      231.03     40.32 o 
  -2   5  10       55.25       67.02     32.51 o 
  -1   5  10     7907.00     7807.52    210.18 o 
   0   5  10    15653.51    15234.84    403.75 o 
   1   5  10      289.07      213.58     46.84 o 
   2   5  10     3841.82     3616.52    148.62 o 
   3   5  10        1.00       -4.18     29.75 o 
   4   5  10      839.94      913.30    184.29 o 
   5   5  10     1058.87     1254.90    142.85 o 
   6   5  10       34.69      -75.83     75.83 o 
   7   5  10       55.82      -20.22     96.05 o 
  -8   6  10     1303.56     1036.90    157.16 o 
  -7   6  10     5120.41     5565.39    313.43 o 
  -6   6  10     2969.98     3431.33    465.09 o 
  -5   6  10     4532.10     4459.50    183.33 o 
  -4   6  10     9035.38     8848.38    202.19 o 
  -3   6  10     1308.19     1350.90    103.99 o 
  -2   6  10     5753.00     5793.88    255.10 o 
  -1   6  10    13038.17    12383.34    353.84 o 
   0   6  10       62.13       52.50     85.94 o 
   1   6  10     3658.78     3303.82    137.88 o 
   2   6  10     5323.15     5006.21    175.61 o 
   3   6  10    12865.63    12931.54    308.64 o 
   4   6  10     3182.39     2842.92    164.12 o 
   5   6  10      592.25      427.49     96.32 o 
   6   6  10     2482.05     2467.00    303.32 o 
   7   6  10     5794.06     6303.99    454.98 o 
  -8   7  10       62.95       52.39     77.67 o 
  -7   7  10     1186.63     1106.68    151.89 o 
  -6   7  10     1721.24     1608.13    285.63 o 
  -5   7  10     5022.32     4788.23    192.04 o 
  -4   7  10     9907.35     9845.69    217.91 o 
  -3   7  10     8023.48     7999.09    331.62 o 
  -2   7  10     1041.27     1007.92     91.32 o 
  -1   7  10       42.24       44.84     40.99 o 
   0   7  10     6237.57     6213.21    191.33 o 
   1   7  10    18012.48    17782.10    380.70 o 
   2   7  10     2793.22     2876.24    140.37 o 
   3   7  10     1588.77     1652.73    154.99 o 
   4   7  10     5284.75     5197.82    202.34 o 
   5   7  10    11853.56    10894.64    382.44 o 
   6   7  10     2377.42     2517.55    308.37 o 
   7   7  10     8803.95     9119.81    551.03 o 
  -8   8  10      127.23      152.04     94.27 o 
  -7   8  10     1023.57     1179.37    157.28 o 
  -6   8  10    11770.98    12453.94    415.99 o 
  -5   8  10     1861.05     1954.04    136.18 o 
  -4   8  10     2477.12     2581.22    137.78 o 
  -3   8  10    11948.82    11149.92    466.59 o 
  -2   8  10    18185.43    17999.82    374.35 o 
  -1   8  10     1894.80     2004.21    162.62 o 
   0   8  10     4669.29     4523.34    229.06 o 
   1   8  10     1439.07     1335.70    106.98 o 
   2   8  10     5174.64     5044.50    185.71 o 
   3   8  10      331.88      269.98     87.69 o 
   4   8  10     2357.40     2302.53    151.34 o 
   5   8  10      676.88      576.35    108.98 o 
   6   8  10     1995.52     1703.64    262.88 o 
  -8   9  10      869.47      649.55    139.41 o 
  -7   9  10      740.98      522.24    119.39 o 
  -6   9  10     3561.23     3848.68    181.97 o 
  -5   9  10      217.13      135.15     52.54 o 
  -4   9  10      638.13      617.98    105.04 o 
  -3   9  10     1937.62     1842.76    128.22 o 
  -2   9  10     1529.59     1367.70    109.84 o 
  -1   9  10      284.32      337.12    108.69 o 
   0   9  10      876.68      862.17     86.84 o 
   1   9  10      719.63      720.69     80.59 o 
   2   9  10      302.15      268.18     59.02 o 
   3   9  10     7757.86     7840.48    243.11 o 
   4   9  10       20.71       75.27     64.05 o 
   5   9  10     2916.98     2580.04    250.24 o 
   6   9  10      335.83      365.44    105.41 o 
  -7  10  10      427.48      302.17     99.59 o 
  -6  10  10     1344.41     1366.98    126.03 o 
  -5  10  10     5469.60     5665.96    266.96 o 
  -4  10  10     1249.11     1215.05    142.85 o 
  -3  10  10     1431.30     1385.80    114.34 o 
  -2  10  10     2123.84     1984.80    135.09 o 
  -1  10  10    18094.72    17689.61    473.63 o 
   0  10  10      289.07      192.32     49.00 o 
   1  10  10        0.28      -12.53     32.37 o 
   2  10  10      453.67      396.52     67.68 o 
   3  10  10     6980.92     7084.09    252.98 o 
   4  10  10     1020.94      970.48    134.57 o 
   5  10  10     4032.13     4459.57    265.53 o 
   6  10  10     3216.58     3445.91    262.72 o 
  -7  11  10      595.46      513.08    122.36 o 
  -6  11  10      840.96      737.87     98.24 o 
  -5  11  10      195.10      264.98     84.90 o 
  -4  11  10     3265.29     3429.85    240.79 o 
  -3  11  10      236.95      218.84     59.74 o 
  -2  11  10     2041.54     2022.70    173.34 o 
  -1  11  10       37.73       85.94     57.19 o 
   0  11  10    14009.73    13928.61    528.28 o 
   1  11  10     4456.63     4661.93    179.86 o 
   2  11  10    12208.83    12743.38    321.06 o 
   3  11  10      128.09       89.76     50.94 o 
   4  11  10      530.00      669.95    118.75 o 
   5  11  10     5848.39     5834.57    289.48 o 
   6  11  10     4864.02     5020.35    379.15 o 
  -7  12  10      623.03      593.75    199.69 o 
  -6  12  10     8777.67     8344.54    631.92 o 
  -5  12  10     7012.42     6858.63    305.86 o 
  -4  12  10      988.04      917.30    134.01 o 
  -3  12  10       47.20       46.66     45.97 o 
  -2  12  10     2068.52     2051.76    174.72 o 
  -1  12  10    11569.78    11045.73    369.96 o 
   0  12  10      661.56      724.89    227.49 o 
   1  12  10      264.35      227.42     60.04 o 
   2  12  10     1623.04     1526.27    126.03 o 
   3  12  10    12491.98    12290.83    327.21 o 
   4  12  10     6516.51     6675.79    301.66 o 
   5  12  10      124.92       58.19     82.59 o 
  -6  13  10     4859.43     5329.86    284.03 o 
  -5  13  10      420.59      444.47    106.89 o 
  -4  13  10       90.72       78.36     70.43 o 
  -3  13  10     6080.52     6256.76    231.20 o 
  -2  13  10     2351.26     2502.91    200.81 o 
  -1  13  10      325.34      436.03    116.27 o 
   0  13  10      868.38     1029.42    156.72 o 
   1  13  10     8478.13     8647.93    389.26 o 
   2  13  10       36.03       51.57     49.45 o 
   3  13  10       19.40      104.04     55.73 o 
   4  13  10     3742.67     3910.66    250.21 o 
   5  13  10     3821.46     3507.01    500.48 o 
  -6  14  10      282.88      290.68    108.07 o 
  -5  14  10     1129.01     1229.79    168.01 o 
  -4  14  10      687.17      614.54    119.71 o 
  -3  14  10     3662.20     3834.36    269.86 o 
  -2  14  10     1210.61     1271.65    187.05 o 
  -1  14  10     1622.09     1786.25    391.79 o 
   0  14  10      605.49      647.56    113.72 o 
   1  14  10     5158.75     5285.05    343.76 o 
   2  14  10     1039.32     1240.85    153.21 o 
   3  14  10      148.35      217.52     69.84 o 
   4  14  10     1896.15     2168.29    205.33 o 
   5  14  10        4.06       -4.62     80.14 o 
  -6  15  10     1869.96     1804.82    205.85 o 
  -5  15  10     3065.20     3869.57    290.00 o 
  -4  15  10     5107.50     5238.04    465.09 o 
  -3  15  10      348.12      304.33     97.87 o 
  -2  15  10     7774.20     7664.18    321.48 o 
  -1  15  10        1.50       -7.43     60.45 o 
   0  15  10     7559.80     7733.43    328.81 o 
   1  15  10      905.84      736.68    176.94 o 
   2  15  10      448.62      640.34    154.19 o 
   3  15  10      312.23      349.85    100.33 o 
   4  15  10     2632.22     2575.39    228.34 o 
  -5  16  10     3904.14     4788.34    399.37 o 
  -4  16  10      344.72      213.63     96.32 o 
  -3  16  10     5027.83     5449.52    291.32 o 
  -2  16  10      154.47      279.60    111.22 o 
  -1  16  10    19013.57    20168.81    575.39 o 
   0  16  10     1384.29     1502.27    175.16 o 
   1  16  10      533.29      449.60    107.06 o 
   2  16  10       10.48       45.85     75.31 o 
   3  16  10     9211.07     9893.27    581.36 o 
  -4  17  10     1339.29     1241.50    272.99 o 
  -3  17  10      558.46      613.76    132.12 o 
  -2  17  10     7622.53     7750.17    339.37 o 
  -1  17  10      349.58      219.91     96.52 o 
   0  17  10     4464.40     5105.77    280.59 o 
   1  17  10     2313.82     2831.05    244.84 o 
   2  17  10      980.59     1071.65    235.07 o 
   3  17  10      254.60      424.65    166.83 o 
  -3  18  10     1618.35     1598.60    198.37 o 
  -2  18  10       24.16        9.62     73.22 o 
  -1  18  10      355.04      351.61    103.48 o 
   0  18  10      156.30       73.30     82.22 o 
   1  18  10       32.03      -70.54     76.30 o 
   2  18  10       20.25       35.61     81.98 o 
  -2  19  10     1964.25     1933.75    210.81 o 
  -1  19  10      948.87     1210.15    175.16 o 
   0  19  10      158.32        0.89     90.68 o 
  -7   0  11     8554.38     8806.38    495.42 o 
  -5   0  11        2.43       42.36     51.74 o 
  -3   0  11     2690.24     2741.86    454.98 o 
  -1   0  11     4568.75     4686.29    303.32 o 
   1   0  11      540.46      384.20    116.27 o 
   3   0  11       35.54       23.46     45.50 o 
   5   0  11      108.68       23.32     55.32 o 
   7   0  11      500.36      156.72    121.33 o 
  -8   1  11      214.23      151.66     84.93 o 
  -7   1  11     6132.67     6467.01    298.34 o 
  -6   1  11     7888.96     8130.56    314.51 o 
  -5   1  11      432.78      455.52     82.35 o 
  -4   1  11     5042.99     5297.08    241.52 o 
  -3   1  11    13344.56    12987.62    247.81 o 
  -2   1  11     6153.82     5883.48    257.59 o 
  -1   1  11        7.88      -35.75     35.75 o 
   0   1  11      223.58      278.04     67.92 o 
   1   1  11    12148.94    11801.05    364.56 o 
   2   1  11     4254.33     4019.44    201.94 o 
   3   1  11    16611.20    16910.10    490.91 o 
   4   1  11      397.22      367.81     59.06 o 
   5   1  11     3968.36     3892.70    229.95 o 
   6   1  11     4760.13     4912.39    257.30 o 
   7   1  11     1174.47     1388.47    477.73 o 
  -8   2  11      594.90      662.65    154.19 o 
  -7   2  11      702.66      750.11    124.96 o 
  -6   2  11     6304.20     5667.31    260.95 o 
  -5   2  11    14592.88    15070.28    338.08 o 
  -4   2  11     1048.71     1080.64     81.31 o 
  -3   2  11     4618.39     4884.62    169.62 o 
  -2   2  11      315.19      194.40     44.48 o 
  -1   2  11    63768.43    63793.58   1006.76 o 
   0   2  11     3494.25     3524.81    467.62 o 
   1   2  11    10355.84    10899.43    351.34 o 
   2   2  11      376.02      319.30     67.73 o 
   3   2  11    12092.25    11921.95    428.12 o 
   4   2  11     7450.66     7447.54    205.29 o 
   5   2  11    10942.02    10922.67    305.42 o 
   6   2  11     1654.85     1677.48    250.24 o 
   7   2  11       29.37      -15.17     75.07 o 
  -8   3  11      197.72      133.91     82.59 o 
  -7   3  11      781.24      730.43    141.55 o 
  -6   3  11     9529.57     9612.24    346.24 o 
  -5   3  11        4.54       17.82     39.82 o 
  -4   3  11      412.68      447.89     56.75 o 
  -3   3  11     4229.11     4160.62    177.34 o 
  -2   3  11    46330.48    45783.61    703.57 o 
  -1   3  11      120.30       62.56     38.58 o 
   0   3  11      426.43      377.52     76.30 o 
   1   3  11      354.61      379.22     82.22 o 
   2   3  11    33624.68    33454.88    582.56 o 
   3   3  11       21.39       31.72     39.82 o 
   4   3  11      107.23       47.59     45.77 o 
   5   3  11       77.40       64.38     51.89 o 
   6   3  11    12856.75    13090.07   1000.95 o 
   7   3  11     1912.29     1748.63    190.62 o 
  -8   4  11      218.10      166.44     92.73 o 
  -7   4  11     6321.79     6435.82    806.32 o 
  -6   4  11     7513.81     7895.94    312.64 o 
  -5   4  11       69.90       54.51     45.66 o 
  -4   4  11       65.79       81.76     34.94 o 
  -3   4  11     9516.10     9251.61    242.22 o 
  -2   4  11     1754.93     1746.39    184.04 o 
  -1   4  11    12343.97    12724.82    289.05 o 
   0   4  11    16047.62    16344.97    437.62 o 
   1   4  11      419.16      377.23     77.67 o 
   2   4  11      223.43      228.21     95.15 o 
   3   4  11      283.59      219.20     55.04 o 
   4   4  11     5599.88     5614.47    253.08 o 
   5   4  11      220.49      244.74     81.29 o 
   6   4  11     2733.26     2851.20    323.54 o 
  -8   5  11     3241.65     3514.43    277.72 o 
  -7   5  11       93.17       48.03     71.49 o 
  -6   5  11     1089.36     1099.71    159.24 o 
  -5   5  11      576.26      554.90     75.89 o 
  -4   5  11    16971.93    17756.82    317.28 o 
  -3   5  11     1543.56     1542.28    112.76 o 
  -2   5  11      104.49       77.86     69.59 o 
  -1   5  11     6457.98     6468.24    194.69 o 
   0   5  11     1823.90     1831.68    157.16 o 
   1   5  11     7214.94     7188.47    256.14 o 
   2   5  11     1565.41     1480.59    155.95 o 
   3   5  11      866.44     1029.35    101.60 o 
   4   5  11       56.55       42.30     45.49 o 
   5   5  11        1.69       30.65     55.87 o 
   6   5  11      550.02      409.48    141.55 o 
  -8   6  11     1591.22     1331.55    175.16 o 
  -7   6  11     3887.06     3703.74    261.84 o 
  -6   6  11     4738.46     4725.55    242.37 o 
  -5   6  11     3518.19     3374.14    159.81 o 
  -4   6  11    12377.36    12865.97    530.28 o 
  -3   6  11     6190.99     6050.42    196.43 o 
  -2   6  11     3769.65     3653.08    219.70 o 
  -1   6  11      511.44      499.42     65.63 o 
   0   6  11    16352.30    17066.17    457.39 o 
   1   6  11     4805.51     4630.53    172.96 o 
   2   6  11      678.44      699.26    163.62 o 
   3   6  11     6448.64     6478.02    305.72 o 
   4   6  11    13107.84    13162.71    332.63 o 
   5   6  11      289.57      315.96     89.37 o 
   6   6  11      472.51      626.86    171.88 o 
  -8   7  11     1916.52     2168.82    219.82 o 
  -7   7  11     3479.09     3545.17    264.14 o 
  -6   7  11     4017.05     4028.50    240.49 o 
  -5   7  11       16.29      -18.74     41.38 o 
  -4   7  11     2491.99     2563.93    152.35 o 
  -3   7  11     3522.27     3608.99    153.65 o 
  -2   7  11    17773.90    16968.34    363.65 o 
  -1   7  11       75.85       81.22     53.26 o 
   0   7  11      434.30      391.34     81.98 o 
   1   7  11     3326.25     3318.71    152.83 o 
   2   7  11    30872.66    30253.09    551.04 o 
   3   7  11    23591.08    23795.37    612.47 o 
   4   7  11     1760.74     1740.14    135.82 o 
   5   7  11     1239.23      921.19    135.27 o 
   6   7  11     8828.18     9620.28    545.98 o 
  -8   8  11     5549.09     5376.07    472.67 o 
  -7   8  11      487.51      362.82    108.63 o 
  -6   8  11       79.89      130.73     76.30 o 
  -5   8  11     8464.45     8510.42    351.34 o 
  -4   8  11       20.77        5.62     47.37 o 
  -3   8  11     5915.65     5712.69    197.90 o 
  -2   8  11     8028.60     7893.45    329.36 o 
  -1   8  11    14299.42    14633.11    421.81 o 
   0   8  11      316.27      380.84     79.89 o 
   1   8  11     9756.10     9195.39    254.26 o 
   2   8  11      167.57      101.68     47.27 o 
   3   8  11     8542.13     8387.57    341.79 o 
   4   8  11       15.81       12.87     47.49 o 
   5   8  11     7641.75     7516.60    325.23 o 
   6   8  11      963.49     1253.72    232.54 o 
  -7   9  11      681.41      445.18    114.22 o 
  -6   9  11      699.44      584.06    184.52 o 
  -5   9  11      173.66      110.44    108.69 o 
  -4   9  11      113.69       65.11     58.90 o 
  -3   9  11     8652.32     8460.15    249.34 o 
  -2   9  11     4622.47     4569.59    178.90 o 
  -1   9  11        2.98        8.35     40.07 o 
   0   9  11      702.43      676.81    105.64 o 
   1   9  11     7121.93     7146.38    226.31 o 
   2   9  11      516.58      323.56     64.38 o 
   3   9  11     1344.15     1237.28    116.26 o 
   4   9  11      290.24      236.95     83.95 o 
   5   9  11       67.33      -22.17     69.09 o 
   6   9  11      741.59      894.79    207.27 o 
  -7  10  11     3264.88     3155.14    255.42 o 
  -6  10  11      179.90      138.85    121.33 o 
  -5  10  11     7212.37     7356.33    530.81 o 
  -4  10  11     4697.50     4450.95    384.20 o 
  -3  10  11     7807.68     7817.03    365.45 o 
  -2  10  11      268.11      287.48     60.85 o 
  -1  10  11     5914.71     6041.18    260.95 o 
   0  10  11     5528.66     5852.31    212.51 o 
   1  10  11      695.58      889.50    103.61 o 
   2  10  11      325.62      235.19     62.08 o 
   3  10  11     2483.95     2383.90    158.83 o 
   4  10  11     7527.82     7779.00    586.42 o 
   5  10  11     2058.66     2110.52    321.01 o 
  -7  11  11     4337.18     4888.50    490.37 o 
  -6  11  11      839.53      788.86    136.76 o 
  -5  11  11       83.57       65.21     70.43 o 
  -4  11  11        1.24      -12.49     60.45 o 
  -3  11  11    19396.03    20152.47    439.46 o 
  -2  11  11    10627.92    10810.39    299.35 o 
  -1  11  11     9919.28     9631.44    344.94 o 
   0  11  11     2060.42     2082.24    185.47 o 
   1  11  11    13286.56    13180.12    368.40 o 
   2  11  11     1755.67     2024.44    207.87 o 
   3  11  11     6665.81     6756.40    237.03 o 
   4  11  11       92.82      104.60     74.05 o 
   5  11  11     1253.26     1329.98    170.58 o 
  -6  12  11       69.96       53.59     77.55 o 
  -5  12  11     7113.38     7017.84    621.80 o 
  -4  12  11     4202.07     4273.16    263.28 o 
  -3  12  11     2405.01     2685.43    173.11 o 
  -2  12  11       83.26       81.80     58.17 o 
  -1  12  11     2079.52     2330.27    198.18 o 
   0  12  11    11007.10    11206.69    385.86 o 
   1  12  11     7080.66     7013.38    245.85 o 
   2  12  11      294.10      198.63     60.91 o 
   3  12  11     7723.17     7546.68    332.23 o 
   4  12  11     6466.98     6417.96    308.82 o 
   5  12  11     5541.13     5860.71    305.24 o 
  -6  13  11     1823.68     1635.38    351.35 o 
  -5  13  11     6562.18     6650.10    317.90 o 
  -4  13  11     1481.26     1515.46    176.70 o 
  -3  13  11       44.85       55.57     52.77 o 
  -2  13  11     7639.77     7633.54    444.87 o 
  -1  13  11       26.67      -15.17     53.62 o 
   0  13  11     1797.96     1980.45    191.02 o 
   1  13  11     2085.80     1916.25    187.03 o 
   2  13  11    13308.38    13119.89    422.25 o 
   3  13  11       49.51       28.48     55.25 o 
   4  13  11      129.06       78.41     82.59 o 
  -6  14  11      472.05      472.28    123.87 o 
  -5  14  11     1603.05     1547.16    187.44 o 
  -4  14  11     1256.51     1260.79    179.46 o 
  -3  14  11      402.01      344.26     80.50 o 
  -2  14  11     6374.43     6763.98    846.77 o 
  -1  14  11     3579.59     3972.00    269.73 o 
   0  14  11      113.28       32.86     64.34 o 
   1  14  11      153.37      115.47     98.58 o 
   2  14  11     3047.41     2701.40    293.21 o 
   3  14  11      921.93     1080.63    122.31 o 
   4  14  11      543.62      703.62    137.59 o 
  -5  15  11      613.06      555.65    126.86 o 
  -4  15  11      883.48      987.40    159.04 o 
  -3  15  11     4093.87     4269.74    294.89 o 
  -2  15  11     1313.67     1363.68    165.50 o 
  -1  15  11      727.26      545.90    112.89 o 
   0  15  11     1260.80     1067.02    156.80 o 
   1  15  11     1551.67     1986.22    203.38 o 
   2  15  11     1605.16     1729.16    193.03 o 
   3  15  11     2223.71     1688.48    293.21 o 
  -4  16  11     2304.91     2508.54    236.73 o 
  -3  16  11      342.98      461.77    118.75 o 
  -2  16  11     2665.16     2546.92    225.20 o 
  -1  16  11     1196.08     1377.47    173.12 o 
   0  16  11    11849.33    11850.02    437.80 o 
   1  16  11      147.59      162.17     89.85 o 
   2  16  11    10428.98    10903.15    428.78 o 
   3  16  11        3.18      -96.05    111.22 o 
  -3  17  11     4132.56     4125.05    307.36 o 
  -2  17  11     4811.95     4795.41    292.58 o 
  -1  17  11     4418.74     4729.81    289.35 o 
   0  17  11      565.21      376.62    114.39 o 
   1  17  11     2270.23     2016.91    219.91 o 
   2  17  11     3633.62     3795.25    294.89 o 
  -2  18  11      706.30      713.30    137.59 o 
  -1  18  11     3121.97     2729.93    280.57 o 
   0  18  11        1.69       72.40     94.68 o 
  -8   0  12       60.98      -50.55    111.22 o 
  -6   0  12    10361.76    11091.38    540.92 o 
  -4   0  12     1462.79     1378.24    134.01 o 
  -2   0  12     3043.06     2846.15    283.10 o 
   0   0  12     2280.92     2563.05    272.99 o 
   2   0  12    16786.89    16414.64    662.25 o 
   4   0  12     1682.71     1529.42    157.16 o 
   6   0  12        3.13      -10.11     85.94 o 
  -8   1  12      891.01     1146.29    165.96 o 
  -7   1  12      258.88      229.66    144.08 o 
  -6   1  12      634.66      667.34    112.56 o 
  -5   1  12     8656.12     8761.37    252.87 o 
  -4   1  12      416.45      353.79     55.36 o 
  -3   1  12     1332.09     1611.61    146.81 o 
  -2   1  12    14049.61    13723.03    396.74 o 
  -1   1  12     4672.96     4620.88    219.82 o 
   0   1  12      693.18      568.81     94.68 o 
   1   1  12        1.70       -3.84     85.94 o 
   2   1  12     5822.71     6140.71    266.29 o 
   3   1  12     2723.16     2994.58    175.92 o 
   4   1  12     1478.31     1126.22    158.21 o 
   5   1  12       11.95       -4.28     48.42 o 
   6   1  12       43.06      -46.06     63.16 o 
  -8   2  12      881.66      904.99    151.14 o 
  -7   2  12      211.99      291.15     96.32 o 
  -6   2  12     2018.56     2062.80    185.47 o 
  -5   2  12     1605.74     1726.15    128.36 o 
  -4   2  12     4828.44     4736.76    153.23 o 
  -3   2  12      324.21      375.94     81.78 o 
  -2   2  12    10045.45    10445.33    260.18 o 
  -1   2  12     1653.93     1693.67    155.47 o 
   0   2  12     3608.69     3622.70    194.79 o 
   1   2  12     3317.69     3154.40    399.37 o 
   2   2  12    23337.41    23287.53    909.96 o 
   3   2  12      301.09      266.35     65.00 o 
   4   2  12     3732.20     3894.64    184.90 o 
   5   2  12      386.38      407.92     78.70 o 
   6   2  12    20213.73    21441.13    644.55 o 
  -8   3  12     2232.91     2390.11    230.05 o 
  -7   3  12     1395.95     1363.32    240.13 o 
  -6   3  12       84.49       51.42     62.48 o 
  -5   3  12     8716.44     9061.20    259.54 o 
  -4   3  12     1917.37     2160.91    139.69 o 
  -3   3  12     3378.63     3365.91    144.43 o 
  -2   3  12     1962.31     1825.06    122.89 o 
  -1   3  12     2738.22     2487.02    189.05 o 
   0   3  12       33.84       34.61     46.06 o 
   1   3  12     2439.24     2149.83    262.88 o 
   2   3  12       71.98       36.94     42.32 o 
   3   3  12    23567.98    23535.89    478.46 o 
   4   3  12     4446.92     4556.62    249.45 o 
   5   3  12      168.55      180.04     76.47 o 
   6   3  12     1394.87     1248.67    227.49 o 
  -8   4  12     1337.89     1365.66    427.17 o 
  -7   4  12      155.22      232.54     92.94 o 
  -6   4  12      405.97      315.96     89.37 o 
  -5   4  12     6569.46     6345.76    319.02 o 
  -4   4  12     1528.76     1570.85    120.54 o 
  -3   4  12       41.41       30.67     37.72 o 
  -2   4  12     8611.28     7864.65    225.73 o 
  -1   4  12    23878.15    22592.44    800.77 o 
   0   4  12       50.34       38.38     65.72 o 
   1   4  12     3570.27     3278.06    202.25 o 
   2   4  12     6320.93     5919.48    209.08 o 
   3   4  12        5.41       21.88     40.65 o 
   4   4  12      643.66      548.77     86.32 o 
   5   4  12     1766.76     1549.35    167.89 o 
   6   4  12     2519.81     2734.93    338.71 o 
  -8   5  12      226.63      279.59    104.32 o 
  -7   5  12     1677.87     1797.88    191.22 o 
  -6   5  12     2633.75     2749.56    219.30 o 
  -5   5  12      624.24      615.03    103.48 o 
  -4   5  12        0.81        9.61     39.82 o 
  -3   5  12    15026.76    15031.82    341.31 o 
  -2   5  12     3788.96     3611.67    180.61 o 
  -1   5  12      368.51      377.00     75.57 o 
   0   5  12      803.27      680.66    267.93 o 
   1   5  12     4762.23     4392.68    267.93 o 
   2   5  12      918.70      787.45    124.20 o 
   3   5  12      560.87      510.28     78.70 o 
   4   5  12      132.68       36.90     51.16 o 
   5   5  12     1319.31     1168.39    159.24 o 
   6   5  12       69.70      101.11    111.22 o 
  -8   6  12      909.17      741.61    142.99 o 
  -7   6  12       91.02       45.73     78.40 o 
  -6   6  12     8348.56     7933.78    321.72 o 
  -5   6  12     1390.70     1309.64    146.56 o 
  -4   6  12     3009.39     2699.10    192.93 o 
  -3   6  12     2219.06     2092.54    136.93 o 
  -2   6  12       66.44       -8.67     35.66 o 
  -1   6  12       27.86       32.19     35.92 o 
   0   6  12     3628.32     3179.41    217.70 o 
   1   6  12    10381.85     9755.65    778.52 o 
   2   6  12     4081.49     4076.44    180.42 o 
   3   6  12       48.57        4.99     42.32 o 
   4   6  12      767.47      785.19     99.15 o 
   5   6  12    13482.34    13348.45    561.14 o 
   6   6  12      207.99      232.54    131.44 o 
  -7   7  12     2205.77     1784.66    193.03 o 
  -6   7  12     1301.29     1198.11    222.43 o 
  -5   7  12       77.12       35.71     55.32 o 
  -4   7  12      148.01      117.36     49.78 o 
  -3   7  12        9.53      -13.17     43.37 o 
  -2   7  12     8135.63     8242.35    243.83 o 
  -1   7  12    16899.16    16532.16    562.12 o 
   0   7  12     3872.16     3722.70    389.26 o 
   1   7  12       19.51       -1.30     40.82 o 
   2   7  12     2820.28     2654.90    178.93 o 
   3   7  12    15264.31    14513.34    462.21 o 
   4   7  12     2630.97     2548.69    217.05 o 
   5   7  12     4939.36     5522.01    533.34 o 
  -7   8  12     2470.72     2522.61    343.76 o 
  -6   8  12       28.65      197.16    121.33 o 
  -5   8  12     9985.39    10317.60    753.24 o 
  -4   8  12     5726.35     5531.81    338.71 o 
  -3   8  12     2797.78     2719.34    230.07 o 
  -2   8  12     1942.19     1881.70    135.15 o 
  -1   8  12      189.46      186.78     52.09 o 
   0   8  12     6437.47     6514.46    568.72 o 
   1   8  12      994.70     1018.99    101.89 o 
   2   8  12     1145.07     1145.74    111.21 o 
   3   8  12      211.78      166.49     59.39 o 
   4   8  12     4931.40     4958.19    447.40 o 
   5   8  12      929.15      687.92    124.96 o 
  -7   9  12      474.60      257.82    151.66 o 
  -6   9  12      118.53       80.89    111.22 o 
  -5   9  12      325.59      392.01    100.09 o 
  -4   9  12     7074.34     7037.63    296.70 o 
  -3   9  12      622.13      487.54     94.66 o 
  -2   9  12      185.30       92.68     52.54 o 
  -1   9  12      637.28      590.89    104.32 o 
   0   9  12      726.99      711.36    110.81 o 
   1   9  12    14251.34    14147.33    346.12 o 
   2   9  12      190.57      164.47     57.35 o 
   3   9  12     4322.31     4796.46    208.29 o 
   4   9  12      260.08       75.34     73.22 o 
   5   9  12       13.44      -54.34     70.43 o 
  -7  10  12     1516.73     1637.93    288.15 o 
  -6  10  12     2169.69     2230.59    208.91 o 
  -5  10  12       55.98       21.23     69.11 o 
  -4  10  12      525.50      680.65    149.13 o 
  -3  10  12     9208.70     9753.46    388.86 o 
  -2  10  12     1357.97     1493.09    126.18 o 
  -1  10  12       56.67       73.66     68.25 o 
   0  10  12     3419.93     3253.07    520.70 o 
   1  10  12     2506.81     2387.88    155.86 o 
   2  10  12      104.62      171.00     59.98 o 
   3  10  12     4227.14     4415.33    234.02 o 
   4  10  12      210.05      219.81     91.10 o 
   5  10  12     3423.67     3437.35    315.96 o 
  -6  11  12     1232.35     1338.25    187.05 o 
  -5  11  12      131.86      179.46     92.73 o 
  -4  11  12      245.85      195.51     86.22 o 
  -3  11  12      148.56      128.23     61.96 o 
  -2  11  12     7172.61     7463.72    360.55 o 
  -1  11  12     3020.02     3244.71    233.96 o 
   0  11  12     4907.82     5139.40    409.48 o 
   1  11  12     1137.64     1241.91    127.90 o 
   2  11  12     4266.80     3919.83    197.15 o 
   3  11  12     3599.35     3453.46    202.14 o 
   4  11  12     6279.68     5969.11    297.70 o 
  -6  12  12      490.95      501.13    124.50 o 
  -5  12  12      890.08      698.89    412.01 o 
  -4  12  12      580.83      826.65    199.69 o 
  -3  12  12     6384.02     6756.43    245.63 o 
  -2  12  12      631.08      477.13     84.54 o 
  -1  12  12      658.25      519.35    105.64 o 
   0  12  12     3235.54     2769.11    221.54 o 
   1  12  12     8622.74     8478.97    349.82 o 
   2  12  12     5290.56     5380.19    339.28 o 
   3  12  12        0.93       98.00     58.65 o 
   4  12  12     1590.86     1446.20    176.92 o 
  -5  13  12      724.26      696.98    149.13 o 
  -4  13  12     4053.29     3889.94    338.71 o 
  -3  13  12      501.37      537.09     94.34 o 
  -2  13  12       23.05       62.23     61.96 o 
  -1  13  12     8952.60     8974.30    513.12 o 
   0  13  12     2359.56     2092.22    199.32 o 
   1  13  12      807.00      863.16    176.94 o 
   2  13  12       54.47       88.64     60.85 o 
   3  13  12     2984.13     3272.34    216.50 o 
   4  13  12      271.50      196.89    101.46 o 
  -5  14  12     3629.35     3749.53    287.61 o 
  -4  14  12     1991.26     2532.72    328.60 o 
  -3  14  12     2274.08     2612.30    187.10 o 
  -2  14  12     3845.10     3985.07    227.67 o 
  -1  14  12       81.21      -15.17     69.09 o 
   0  14  12      714.90      699.46    124.96 o 
   1  14  12     1611.51     1664.52    187.44 o 
   2  14  12      460.35      384.29    104.32 o 
   3  14  12      483.19      532.17     99.68 o 
  -4  15  12     4991.40     4964.33    460.03 o 
  -3  15  12      450.70      509.09    126.56 o 
  -2  15  12     3693.80     4112.58    236.86 o 
  -1  15  12      633.27      685.02    154.19 o 
   0  15  12      172.24       54.51     81.29 o 
   1  15  12     2233.07     2774.58    246.34 o 
   2  15  12     7068.98     7576.18    353.40 o 
  -3  16  12     8586.70     9096.64    586.42 o 
  -2  16  12      502.18      624.42    106.91 o 
  -1  16  12     1112.76     1107.45    159.04 o 
   0  16  12      195.89      173.44     92.12 o 
   1  16  12     6886.01     6740.99    449.92 o 
   2  16  12      131.08      146.60    136.49 o 
  -2  17  12     1741.62     1981.63    176.41 o 
  -1  17  12      173.55      106.92     94.68 o 
   0  17  12     1137.41     1207.84    197.16 o 
  -7   0  13      586.17      465.09    161.77 o 
  -5   0  13    12419.38    12729.31    561.14 o 
  -3   0  13      305.25      176.94    101.11 o 
  -1   0  13    10464.24     9736.55    485.31 o 
   1   0  13     6073.02     6455.65    399.37 o 
   3   0  13     8073.61     8108.74    454.98 o 
   5   0  13     2983.66     2588.33    313.43 o 
  -8   1  13     6557.98     6773.52    339.59 o 
  -7   1  13     1842.77     1738.72    187.44 o 
  -6   1  13     4563.82     4392.69    351.35 o 
  -5   1  13     4600.29     4779.90    198.37 o 
  -4   1  13     3640.05     3886.86    222.98 o 
  -3   1  13     8620.70     9013.54    319.92 o 
  -2   1  13     1054.69     1372.90    146.04 o 
  -1   1  13     9247.60     9146.92    396.84 o 
   0   1  13     8153.98     8739.31    330.64 o 
   1   1  13     1338.62     1347.19    151.89 o 
   2   1  13      300.11      261.05     88.47 o 
   3   1  13     8245.22     8356.54    328.87 o 
   4   1  13     3882.87     3561.97    203.11 o 
   5   1  13       46.35       55.61     74.81 o 
   6   1  13      124.03      186.46    136.49 o 
  -8   2  13     2133.74     2405.73    247.71 o 
  -7   2  13     3172.47     3192.94    571.25 o 
  -6   2  13       17.83       15.17     91.00 o 
  -5   2  13        6.17       42.74     58.25 o 
  -4   2  13     1153.73     1091.41    104.48 o 
  -3   2  13    24448.02    23585.76    579.09 o 
  -2   2  13       16.05       -0.78     44.84 o 
  -1   2  13     2219.86     2296.40    308.37 o 
   0   2  13     2285.47     2215.36    187.44 o 
   1   2  13    17642.63    17656.22    500.45 o 
   2   2  13     3770.29     3966.64    583.89 o 
   3   2  13     1987.13     1999.13    247.71 o 
   4   2  13      429.76      379.96     95.13 o 
   5   2  13     1262.21     1416.05    165.50 o 
   6   2  13     5892.83     5727.68    424.65 o 
  -7   3  13     1293.24     1245.76    308.37 o 
  -6   3  13       96.02      123.17     76.47 o 
  -5   3  13      317.72      432.17    113.74 o 
  -4   3  13    17246.76    17665.27    552.15 o 
  -3   3  13     3515.82     3821.89    164.10 o 
  -2   3  13     2437.89     2344.91    257.82 o 
  -1   3  13      611.61      667.77    107.06 o 
   0   3  13    12941.18    13034.27    412.58 o 
   1   3  13     2358.68     2409.53    232.54 o 
   2   3  13     3750.87     4242.41    230.54 o 
   3   3  13     2547.20     2796.10    177.40 o 
   4   3  13    22469.31    22786.43    493.84 o 
   5   3  13      652.79      793.55    227.49 o 
  -7   4  13       39.82       53.08     78.64 o 
  -6   4  13     2186.49     2456.89    303.32 o 
  -5   4  13    10952.06    11603.43    492.89 o 
  -4   4  13     7241.87     7511.67    236.09 o 
  -3   4  13     4066.54     3787.11    162.61 o 
  -2   4  13     1745.73     1844.01    166.19 o 
  -1   4  13     7087.30     7266.86    294.89 o 
   0   4  13     5943.57     5688.89    262.72 o 
   1   4  13      359.27      361.82     85.79 o 
   2   4  13     1450.46     1735.73    173.34 o 
   3   4  13       18.77       73.02     49.45 o 
   4   4  13      443.33      356.70     80.07 o 
   5   4  13     1152.70      982.14    151.66 o 
  -7   5  13     1104.12      874.57    212.32 o 
  -6   5  13    13709.55    13811.15    652.14 o 
  -5   5  13      167.13      272.45     83.49 o 
  -4   5  13     3399.00     3265.54    170.96 o 
  -3   5  13     5767.15     5821.55    204.27 o 
  -2   5  13    12584.10    12718.87    352.62 o 
  -1   5  13     5473.67     5286.77    492.89 o 
   0   5  13      876.73      978.95    194.63 o 
   1   5  13      461.78      318.92     83.95 o 
   2   5  13     5309.65     5322.74    208.19 o 
   3   5  13      238.61      267.58     68.06 o 
   4   5  13     1018.93      896.87    109.84 o 
   5   5  13     1217.56     1176.02    162.62 o 
  -7   6  13      533.50      515.64    181.99 o 
  -6   6  13       43.73       40.44    106.16 o 
  -5   6  13     4997.09     5301.38    313.43 o 
  -4   6  13     4309.19     4290.30    179.97 o 
  -3   6  13     2002.78     1804.14    134.95 o 
  -2   6  13     2722.16     2767.02    227.17 o 
  -1   6  13     1793.41     1634.56    161.77 o 
   0   6  13     8954.72     8810.21    334.10 o 
   1   6  13      399.17      430.39     90.68 o 
   2   6  13    10446.60    10002.70    290.71 o 
   3   6  13     3792.04     4046.70    192.18 o 
   4   6  13     1264.97     1175.45    122.40 o 
   5   6  13      835.53      682.39    130.14 o 
  -7   7  13       53.21      106.16    121.33 o 
  -6   7  13     1865.98     1622.76    257.82 o 
  -5   7  13     1448.51     1159.17    146.56 o 
  -4   7  13     1383.71     1364.97    262.15 o 
  -3   7  13      110.71      192.90     57.91 o 
  -2   7  13     2437.54     2655.28    161.91 o 
  -1   7  13     2609.79     2455.30    156.00 o 
   0   7  13    15391.22    15048.08   1107.12 o 
   1   7  13    12132.48    11959.50    402.04 o 
   2   7  13       93.62       61.24     50.21 o 
   3   7  13     2844.78     2854.51    294.73 o 
   4   7  13     8473.22     8249.26    278.29 o 
   5   7  13      859.71      721.42    135.84 o 
  -7   8  13     1778.40     1440.77    272.99 o 
  -6   8  13     1276.94      904.90    212.32 o 
  -5   8  13      352.48      308.96     92.73 o 
  -4   8  13     4522.61     4604.38    243.08 o 
  -3   8  13     5616.58     5540.99    209.16 o 
  -2   8  13       92.68      156.72     53.46 o 
  -1   8  13     1232.05     1180.16    154.37 o 
   0   8  13     2573.88     2245.72    207.27 o 
   1   8  13    12753.48    12114.27    411.04 o 
   2   8  13        0.08      -18.30     43.59 o 
   3   8  13     1893.54     1799.54    148.80 o 
   4   8  13     1351.10     1445.88    173.34 o 
   5   8  13     4757.39     5177.73    287.61 o 
  -6   9  13      421.65      606.64    187.05 o 
  -5   9  13     1451.42     1586.86    180.49 o 
  -4   9  13     9205.15     8733.72    975.68 o 
  -3   9  13     4534.13     4732.69    195.88 o 
  -2   9  13     3626.66     3690.86    187.72 o 
  -1   9  13     8368.68     8007.27    255.69 o 
   0   9  13      181.12      208.99     78.40 o 
   1   9  13    10892.58    11165.50    393.02 o 
   2   9  13     1168.99     1171.29    120.32 o 
   3   9  13     3865.23     3622.20    258.26 o 
   4   9  13      279.86      342.41    106.53 o 
  -6  10  13     1691.56     1683.42    293.21 o 
  -5  10  13    18233.84    17962.03    544.42 o 
  -4  10  13      210.34       83.41     75.07 o 
  -3  10  13     6044.00     6332.69    273.25 o 
  -2  10  13     1423.84     1469.45    291.13 o 
  -1  10  13     6261.55     6235.75    229.21 o 
   0  10  13        0.83       11.18     58.90 o 
   1  10  13     1210.27     1243.02    120.20 o 
   2  10  13     6495.52     6760.84    289.11 o 
   3  10  13       25.76      -16.79     53.46 o 
   4  10  13      252.66      141.16    169.35 o 
  -6  11  13       74.29       35.19     89.15 o 
  -5  11  13     4200.98     4585.39    307.36 o 
  -4  11  13     4389.60     4683.41    277.72 o 
  -3  11  13      323.19      354.44     75.77 o 
  -2  11  13      341.29      341.82     78.37 o 
  -1  11  13    10127.31    10373.56    386.06 o 
   0  11  13     3055.31     3549.64    705.22 o 
   1  11  13      301.22      346.53     74.87 o 
   2  11  13      150.65       94.89     58.23 o 
   3  11  13     5136.41     5034.38    260.78 o 
   4  11  13     1170.98     1021.17    160.38 o 
  -5  12  13       45.18       12.43     85.57 o 
  -4  12  13      333.89      244.43     95.72 o 
  -3  12  13     1960.52     2160.54    164.75 o 
  -2  12  13     5406.45     5864.51    233.25 o 
  -1  12  13       59.54      127.11     74.81 o 
   0  12  13        3.83       32.35     61.87 o 
   1  12  13     6821.23     6703.37    316.34 o 
   2  12  13     6096.94     5960.07    238.57 o 
   3  12  13     3679.63     3767.39    221.82 o 
  -5  13  13       38.66      -74.97     83.49 o 
  -4  13  13     1536.83     1516.15    192.14 o 
  -3  13  13     2620.61     2667.11    235.23 o 
  -2  13  13     3555.29     3500.50    213.95 o 
  -1  13  13     1878.75     1938.35    196.51 o 
   0  13  13     4669.01     4988.86    275.25 o 
   1  13  13     3425.75     3443.07    269.44 o 
   2  13  13      194.54      106.38     83.95 o 
   3  13  13      598.41      527.16     97.86 o 
  -4  14  13     7336.59     7920.37    374.88 o 
  -3  14  13     1513.77     1700.53    257.82 o 
  -2  14  13      670.76      770.57    140.09 o 
  -1  14  13     2671.99     2638.92    235.93 o 
   0  14  13    13011.25    14419.20    496.72 o 
   1  14  13     1293.33     1504.68    187.44 o 
   2  14  13      503.56      368.43    117.80 o 
  -3  15  13      208.90      157.63     97.87 o 
  -2  15  13     4438.98     4889.42    382.70 o 
  -1  15  13      298.51      289.52    105.04 o 
   0  15  13     1821.22     1888.08    363.98 o 
   1  15  13      824.51      793.12    214.85 o 
  -2  16  13     2979.67     3500.89    233.35 o 
  -1  16  13        8.58       19.80     82.27 o 
   0  16  13     2201.41     2180.29    233.14 o 
  -6   0  14      456.31      333.65    146.60 o 
  -4   0  14    15146.34    16692.68    677.41 o 
  -2   0  14     2271.88     2244.56    267.93 o 
   0   0  14    33317.58    34937.35   1132.39 o 
   2   0  14     3889.16     4630.68    363.98 o 
   4   0  14      278.38       40.44    116.27 o 
  -7   1  14     2462.63     2437.92    341.23 o 
  -6   1  14      868.81      768.41    181.99 o 
  -5   1  14      557.22      621.80    151.66 o 
  -4   1  14     6940.03     6366.02    523.23 o 
  -3   1  14     3043.42     3041.45    219.82 o 
  -2   1  14      842.06     1164.45    187.05 o 
  -1   1  14      908.51     1053.83    135.27 o 
   0   1  14     3635.63     3787.46    384.20 o 
   1   1  14     2258.33     1799.23    182.20 o 
   2   1  14       90.31      125.12     71.23 o 
   3   1  14      438.76      400.17    101.46 o 
   4   1  14     2513.38     2387.98    214.39 o 
   5   1  14     2410.52     2436.67    318.49 o 
  -7   2  14      779.47      930.18    212.32 o 
  -6   2  14      990.39     1142.50    212.32 o 
  -5   2  14      366.80      424.02    139.02 o 
  -4   2  14     2428.72     2494.01    200.08 o 
  -3   2  14       31.82      113.54     66.06 o 
  -2   2  14     1002.67      969.79    130.14 o 
  -1   2  14     3983.42     3884.05    235.20 o 
   0   2  14     9805.69     9656.02    364.40 o 
   1   2  14     1054.39     1007.21    174.41 o 
   2   2  14     6594.44     6829.16    336.18 o 
   3   2  14      527.51      458.79    192.10 o 
   4   2  14    16107.94    17442.49    527.18 o 
   5   2  14      213.85      183.14     94.68 o 
  -7   3  14     2387.32     1905.86    288.15 o 
  -6   3  14     1103.18     1198.11    222.43 o 
  -5   3  14      456.87      648.35    112.56 o 
  -4   3  14     1084.98      960.85    130.44 o 
  -3   3  14      287.73      220.08     76.79 o 
  -2   3  14     1013.67      970.57    144.08 o 
  -1   3  14       24.27       58.14     64.05 o 
   0   3  14      625.42      428.39     92.94 o 
   1   3  14    17242.18    16969.88    507.45 o 
   2   3  14     1738.37     2184.34    313.43 o 
   3   3  14      166.81       84.98     74.81 o 
   4   3  14     4543.17     4727.65    377.94 o 
   5   3  14    15587.63    16490.23    527.25 o 
  -7   4  14     4448.40     3831.94    404.43 o 
  -6   4  14     2062.92     1733.98    267.93 o 
  -5   4  14     2338.95     2429.92    222.43 o 
  -4   4  14     4248.76     4159.39    186.80 o 
  -3   4  14     8774.09     8389.15    321.66 o 
  -2   4  14      242.19      199.16     76.79 o 
  -1   4  14     1297.22     1328.81    169.35 o 
   0   4  14     7156.28     7189.13    662.25 o 
   1   4  14     3785.49     3815.77    401.90 o 
   2   4  14       12.90       30.33     60.77 o 
   3   4  14     3278.00     3608.74    260.29 o 
   4   4  14     6655.97     6653.97    271.40 o 
   5   4  14     1071.88     1162.03    207.27 o 
  -7   5  14     2413.46     2244.56    318.49 o 
  -6   5  14       18.26       50.55    111.22 o 
  -5   5  14     6670.98     6916.26    300.21 o 
  -4   5  14      394.88      440.93     78.38 o 
  -3   5  14     2973.26     3254.73    231.61 o 
  -2   5  14      363.75      366.69    111.22 o 
  -1   5  14    13295.78    13247.97    432.36 o 
   0   5  14      474.75      386.59     94.68 o 
   1   5  14      965.26      958.51    247.71 o 
   2   5  14      274.45      267.93     89.37 o 
   3   5  14     6019.65     6013.84    236.17 o 
   4   5  14      539.57      474.20     92.04 o 
   5   5  14     1347.11     1294.16    247.71 o 
  -7   6  14       13.87      -30.33    116.27 o 
  -6   6  14      555.10      444.87    166.83 o 
  -5   6  14        9.70      -27.01     62.48 o 
  -4   6  14      427.59      465.45     80.78 o 
  -3   6  14      394.05      464.90     79.29 o 
  -2   6  14     1351.36     1331.11    153.71 o 
  -1   6  14     3036.35     2632.40    298.26 o 
   0   6  14     5962.71     6302.35    289.55 o 
   1   6  14     1733.08     1703.24    178.63 o 
   2   6  14        0.52       40.31     66.06 o 
   3   6  14    14398.47    14547.15    383.41 o 
   4   6  14      132.11      162.66     72.85 o 
  -6   7  14      264.43      176.94    141.55 o 
  -5   7  14       88.78      116.27     79.89 o 
  -4   7  14     5349.20     5307.94    336.18 o 
  -3   7  14     6967.20     7142.91    242.80 o 
  -2   7  14      799.75      787.72    122.98 o 
  -1   7  14       17.75      -33.04     49.66 o 
   0   7  14      764.35      467.42     98.25 o 
   1   7  14    12209.56    12224.46    421.40 o 
   2   7  14      637.20      481.66    108.98 o 
   3   7  14      216.57       95.30     63.35 o 
   4   7  14      414.71      660.08    328.60 o 
  -6   8  14      940.59      894.79    207.27 o 
  -5   8  14     1631.12     1332.61    250.24 o 
  -4   8  14       41.89       25.67     69.09 o 
  -3   8  14     3214.54     3243.26    225.86 o 
  -2   8  14     3493.43     3397.13    184.39 o 
  -1   8  14     6612.02     6809.14    305.62 o 
   0   8  14       26.92       42.97     60.77 o 
   1   8  14       44.50       79.87     71.23 o 
   2   8  14     6903.30     6563.98    246.64 o 
   3   8  14     1315.70     1351.85    135.80 o 
   4   8  14     4748.05     5207.57    288.95 o 
  -6   9  14     6252.47     6819.63    485.31 o 
  -5   9  14     1723.06     1954.69    242.66 o 
  -4   9  14      132.35      144.08     82.22 o 
  -3   9  14     1281.05     1243.62    125.44 o 
  -2   9  14     6239.22     6266.25    233.23 o 
  -1   9  14     9865.84     9638.51    369.86 o 
   0   9  14      407.55      465.60    103.48 o 
   1   9  14     6256.59     5891.68    292.53 o 
   2   9  14      326.94      317.86     78.70 o 
   3   9  14     1742.07     1679.91    252.97 o 
   4   9  14     2805.17     2390.42    228.69 o 
  -5  10  14     4170.14     4490.20    280.70 o 
  -4  10  14     1610.80     1704.82    183.86 o 
  -3  10  14      458.05      658.48     96.71 o 
  -2  10  14     2724.64     2618.79    177.85 o 
  -1  10  14      374.68      369.04    100.09 o 
   0  10  14      628.74      519.01    115.39 o 
   1  10  14     1512.82     1233.46    162.58 o 
   2  10  14      813.74      666.81    101.13 o 
   3  10  14     2962.44     3188.47    208.48 o 
  -5  11  14        3.45       65.72     89.15 o 
  -4  11  14     1676.76     1430.24    174.72 o 
  -3  11  14     2244.50     2260.78    170.19 o 
  -2  11  14      991.57      848.03    111.54 o 
  -1  11  14     2711.76     2423.50    239.97 o 
   0  11  14     6554.27     6979.29    323.49 o 
   1  11  14      588.84      611.32    126.86 o 
   2  11  14     3274.66     3238.84    204.65 o 
   3  11  14      406.78      333.41    118.02 o 
  -4  12  14     1011.79     1273.35    174.72 o 
  -3  12  14      660.52      657.18    104.89 o 
  -2  12  14     2057.63     1970.44    180.85 o 
  -1  12  14     2898.13     2827.58    249.42 o 
   0  12  14     1837.62     1704.62    323.54 o 
   1  12  14       10.48       14.23     76.30 o 
   2  12  14     2364.41     2498.09    182.87 o 
  -4  13  14      687.83      543.39    134.01 o 
  -3  13  14     3527.12     3668.74    223.60 o 
  -2  13  14     3085.56     3140.91    205.81 o 
  -1  13  14      690.85      757.60    115.41 o 
   0  13  14      417.15      551.93    171.88 o 
   1  13  14     1802.51     1674.86    194.79 o 
   2  13  14     2329.30     2157.41    223.39 o 
  -3  14  14     1694.77     1467.87    204.74 o 
  -2  14  14      278.63      177.46     79.53 o 
  -1  14  14     5013.00     5457.70    300.21 o 
   0  14  14      185.42      205.67    101.46 o 
   1  14  14     1685.71     1709.15    209.80 o 
  -3   0  15    17720.78    17779.58    727.97 o 
  -1   0  15     3660.53     4661.01    358.93 o 
   1   0  15    17070.40    17051.61    748.19 o 
   3   0  15     2432.99     2244.56    303.32 o 
  -4   1  15      799.30      708.52    119.71 o 
  -3   1  15     1255.37     1316.86    155.47 o 
  -2   1  15     9329.22     9232.76    360.99 o 
  -1   1  15     1450.13     1230.17    181.99 o 
   0   1  15     1516.70     1342.99    164.43 o 
   1   1  15      955.50      737.02    131.68 o 
   2   1  15     3839.49     4082.21    285.91 o 
   3   1  15      537.14      646.06    126.86 o 
   4   1  15      657.47      557.62    128.54 o 
  -5   2  15     1315.53     1587.37    242.66 o 
  -4   2  15      925.10     1046.45    139.41 o 
  -3   2  15      241.49      226.63     83.95 o 
  -2   2  15     2136.05     2337.82    203.38 o 
  -1   2  15     6185.32     6201.31    381.68 o 
   0   2  15      243.38      171.88     75.07 o 
   1   2  15        9.52       63.99     72.69 o 
   2   2  15       38.33      -17.83     64.05 o 
   3   2  15      948.30      807.62    138.86 o 
   4   2  15     4232.48     3741.91    389.26 o 
  -5   3  15     3675.93     3644.89    363.98 o 
  -4   3  15     1015.25     1073.07    184.52 o 
  -3   3  15      113.81      169.02     81.98 o 
  -2   3  15     2069.25     2516.28    214.12 o 
  -1   3  15     5554.90     6264.73    296.70 o 
   0   3  15     5313.97     5236.53    275.18 o 
   1   3  15     2062.02     2114.27    205.52 o 
   2   3  15    14569.14    14322.36    662.25 o 
   3   3  15       99.90      -53.08     71.49 o 
   4   3  15      177.12       82.37     90.68 o 
  -6   4  15     3734.71     4701.45    379.15 o 
  -5   4  15     1328.44     1390.21    232.54 o 
  -4   4  15      860.16      825.72    154.19 o 
  -3   4  15     9857.77    10699.10    444.87 o 
  -2   4  15     6168.63     6732.60    305.62 o 
  -1   4  15     1047.93     1216.93    242.66 o 
   0   4  15      759.55      730.64    128.54 o 
   1   4  15     1374.59     1298.41    162.38 o 
   2   4  15     7430.37     7793.11    346.74 o 
   3   4  15     1734.33     1879.76    201.38 o 
   4   4  15       14.23       25.71     83.95 o 
  -6   5  15     6641.47     7431.33    480.26 o 
  -5   5  15     3411.44     3888.22    601.58 o 
  -4   5  15    10372.98     9756.51    412.01 o 
  -3   5  15     1010.80     1037.24    140.89 o 
  -2   5  15     9229.12     9192.08    485.31 o 
  -1   5  15      646.05      717.72    124.50 o 
   0   5  15    11060.22    10878.63    403.89 o 
   1   5  15     1645.38     1399.50    298.26 o 
   2   5  15      432.50      272.99     96.52 o 
   3   5  15       11.24      -43.77     72.69 o 
   4   5  15     9914.93    10091.90    331.60 o 
  -6   6  15      495.58      237.60    151.66 o 
  -5   6  15     4611.46     5070.16    599.06 o 
  -4   6  15      458.83      388.66    105.41 o 
  -3   6  15      981.78     1165.00    151.64 o 
  -2   6  15     7069.94     7572.65    748.19 o 
  -1   6  15       62.89       74.60     71.66 o 
   0   6  15     1763.61     1979.87    290.68 o 
   1   6  15     3305.02     3354.31    259.00 o 
   2   6  15     3834.01     3694.10    273.30 o 
   3   6  15      564.95      483.63    116.27 o 
   4   6  15     3217.32     3384.54    480.26 o 
  -6   7  15       82.34      -60.66    106.16 o 
  -5   7  15       56.26       59.32     79.89 o 
  -4   7  15      515.64      681.49    122.98 o 
  -3   7  15      736.55      602.72    118.80 o 
  -2   7  15     1262.18     1241.30    155.47 o 
  -1   7  15     3645.14     3772.54    267.81 o 
   0   7  15      650.91      758.10    214.85 o 
   1   7  15      405.09      380.30    100.71 o 
   2   7  15     1203.30     1039.63    214.85 o 
   3   7  15      606.25      547.04    100.83 o 
  -5   8  15       57.00       80.99     83.49 o 
  -4   8  15     1853.29     1942.35    194.60 o 
  -3   8  15       76.51       65.47     72.69 o 
  -2   8  15     2849.18     2812.13    386.73 o 
  -1   8  15     5892.34     5351.09    310.90 o 
   0   8  15     1221.15     1305.30    169.77 o 
   1   8  15       38.31       39.62     75.31 o 
   2   8  15     5289.16     5632.45    298.34 o 
   3   8  15     2859.91     2748.65    195.80 o 
  -5   9  15     7057.46     8035.60    359.24 o 
  -4   9  15     1842.24     1990.28    199.80 o 
  -3   9  15     1108.87     1119.66    153.99 o 
  -2   9  15     1445.96     1378.92    265.40 o 
  -1   9  15    15429.36    14930.11    778.52 o 
   0   9  15     2216.19     2075.10    207.24 o 
   1   9  15     3677.33     3913.01    283.36 o 
   2   9  15      121.94      106.16     85.79 o 
   3   9  15     5617.43     5647.24    301.66 o 
  -4  10  15       56.72       70.35     85.57 o 
  -3  10  15    13880.48    14489.79    391.38 o 
  -2  10  15        9.97       45.50     82.22 o 
  -1  10  15      360.81      255.65    174.41 o 
   0  10  15     1674.22     1769.90    198.37 o 
   1  10  15     3166.22     2937.01    250.15 o 
   2  10  15       11.31       49.32     87.52 o 
  -4  11  15      174.38      115.69     92.73 o 
  -3  11  15      376.00      368.37     88.26 o 
  -2  11  15     1940.29     2053.10    207.24 o 
  -1  11  15      219.99      129.24     80.14 o 
   0  11  15        1.81      -34.77     70.13 o 
   1  11  15     4610.70     4778.08    322.31 o 
   2  11  15     1261.82     1128.79    169.54 o 
  -3  12  15     1536.94     1589.49    189.96 o 
  -2  12  15       42.98       47.64     68.27 o 
  -1  12  15     1087.59     1338.10    194.63 o 
   0  12  15     4208.87     4210.80    305.49 o 
   1  12  15      107.79       67.80     90.68 o 
  -2  13  15       32.76       34.49     71.09 o 
  -1  13  15     8147.83     8338.95    377.11 o 
   0  13  15      519.26      663.96    135.70 o 
  -4   0  16      932.55      925.12    197.16 o 
  -2   0  16    28230.58    28274.43   1026.23 o 
   0   0  16     1981.69     2001.91    293.21 o 
   2   0  16     7507.15     7446.49    500.48 o 
  -4   1  16     1215.29     1203.73    209.80 o 
  -3   1  16     2242.12     2130.21    203.66 o 
  -2   1  16      530.40      328.86    101.46 o 
  -1   1  16     3417.89     3372.64    264.23 o 
   0   1  16     3297.13     3328.78    262.72 o 
   1   1  16      985.76      970.80    153.59 o 
   2   1  16     5673.83     5609.45    467.62 o 
   3   1  16     2045.79     2136.91    219.82 o 
  -5   2  16      474.17      460.03    156.72 o 
  -4   2  16        8.48       37.86     76.79 o 
  -3   2  16      860.81      924.53    187.05 o 
  -2   2  16     3612.09     3773.68    273.44 o 
  -1   2  16     1067.65     1226.73    194.63 o 
   0   2  16     4045.34     4424.37    305.62 o 
   1   2  16      455.85      399.72    103.48 o 
   2   2  16     3905.26     4276.88    305.62 o 
   3   2  16      262.84      212.90    149.13 o 
  -5   3  16      847.17      712.80    187.05 o 
  -4   3  16     1366.67     1345.59    232.54 o 
  -3   3  16      273.23      189.82    108.69 o 
  -2   3  16      384.62      357.38     97.87 o 
  -1   3  16     2750.50     2776.29    239.50 o 
   0   3  16       19.08       76.61     69.09 o 
   1   3  16     2720.24     2700.88    243.00 o 
   2   3  16     4461.70     4268.08    305.49 o 
   3   3  16    11755.45    12014.21    455.76 o 
  -5   4  16     2042.56     2962.42    348.82 o 
  -4   4  16       41.38       71.13     76.79 o 
  -3   4  16      274.61      217.57    156.72 o 
  -2   4  16     7579.88     7799.64    343.11 o 
  -1   4  16     3849.45     3714.67    273.44 o 
   0   4  16      136.86       75.58     73.22 o 
   1   4  16     6039.47     5550.68    298.47 o 
   2   4  16     8044.37     7773.94    361.04 o 
   3   4  16     4317.88     4425.79    314.51 o 
  -5   5  16     3933.98     3634.78    379.15 o 
  -4   5  16        6.60       -5.06     71.49 o 
  -3   5  16    12296.30    12470.09    441.46 o 
  -2   5  16       20.99      -37.73     73.22 o 
  -1   5  16     4849.83     5207.56    282.33 o 
   0   5  16      375.71      380.27    116.27 o 
   1   5  16     7979.74     8669.88    535.86 o 
   2   5  16     3110.39     3104.70    283.10 o 
   3   5  16     3187.53     3327.40    271.60 o 
  -5   6  16      239.99      247.71    141.55 o 
  -4   6  16      161.67       80.89    121.33 o 
  -3   6  16       89.89       82.91     83.41 o 
  -2   6  16     3003.67     2599.88    255.29 o 
  -1   6  16     2708.26     2618.39    232.27 o 
   0   6  16      459.47      323.63    101.83 o 
   1   6  16     5164.65     5297.04    482.78 o 
   2   6  16     1211.65     1151.46    169.09 o 
  -5   7  16      688.93      884.68    212.32 o 
  -4   7  16      455.87      293.21    151.66 o 
  -3   7  16      960.55     1129.76    157.16 o 
  -2   7  16       35.52       26.41     71.23 o 
  -1   7  16     6327.31     6873.35    328.81 o 
   0   7  16      123.88       11.91     80.37 o 
   1   7  16     1085.71      985.82    157.16 o 
   2   7  16     1561.58     1825.60    396.84 o 
  -4   8  16      649.51      647.08    187.05 o 
  -3   8  16     7822.45     7674.52    344.94 o 
  -2   8  16        1.08      -48.03     71.49 o 
  -1   8  16      161.56      205.36     94.27 o 
   0   8  16     3568.16     3403.92    273.02 o 
   1   8  16       27.11       29.18     78.40 o 
   2   8  16      782.48      687.50    144.48 o 
  -4   9  16     8363.47     9140.03    556.09 o 
  -3   9  16     3030.50     3336.94    265.43 o 
  -2   9  16       77.56       98.31     83.49 o 
  -1   9  16     3760.54     3995.66    300.79 o 
   0   9  16     3816.97     4193.88    303.78 o 
   1   9  16     7188.67     7375.20    352.09 o 
  -3  10  16      137.64       78.84     92.73 o 
  -2  10  16     3123.88     3207.43    265.86 o 
  -1  10  16      391.05      249.66    100.71 o 
   0  10  16     1158.61     1163.25    341.23 o 
   1  10  16     1749.42     2001.91    308.37 o 
  -2  11  16     3112.03     3182.02    424.65 o 
  -1  11  16      156.82      113.74     99.33 o 
  -3   0  17        9.90       15.17    111.22 o 
  -1   0  17    12271.93    14448.12    717.86 o 
   1   0  17      343.84      166.83    136.49 o 
  -4   1  17     7114.00     7990.86    351.98 o 
  -3   1  17     3608.57     3897.14    284.03 o 
  -2   1  17      949.16      948.37    151.89 o 
  -1   1  17     1766.34     1790.51    201.75 o 
   0   1  17     3249.66     3618.82    290.92 o 
   1   1  17     2123.91     2161.65    228.78 o 
   2   1  17     2416.49     2477.15    243.08 o 
  -4   2  17        1.57       60.33     79.89 o 
  -3   2  17       26.04      -27.11     78.40 o 
  -2   2  17      409.02      348.12    169.35 o 
  -1   2  17      167.26       84.68     85.57 o 
   0   2  17      303.66      402.50    112.22 o 
   1   2  17        4.45       -5.88     76.79 o 
   2   2  17     1253.11     1186.56    178.30 o 
  -4   3  17      100.96      104.28     89.85 o 
  -3   3  17     3423.44     3696.17    277.02 o 
  -2   3  17      608.78      480.48    123.29 o 
  -1   3  17      127.61       55.61     80.37 o 
   0   3  17     4589.17     4875.03    336.02 o 
   1   3  17      864.18      886.76    157.16 o 
   2   3  17      578.70      399.87    126.56 o 
  -4   4  17      190.91      126.38     89.37 o 
  -3   4  17     1145.30     1272.85    252.77 o 
  -2   4  17     5249.96     5627.63    308.37 o 
  -1   4  17     3367.79     3324.49    269.87 o 
   0   4  17     9872.26    10815.22    492.89 o 
   1   4  17      413.48      427.50    122.98 o 
   2   4  17     2424.75     2728.71    259.00 o 
  -4   5  17    11391.39    12300.36    450.36 o 
  -3   5  17     1895.36     2144.92    214.48 o 
  -2   5  17     4711.33     4635.80    316.34 o 
  -1   5  17     1795.76     1989.19    212.49 o 
   0   5  17     5574.95     6027.08    801.27 o 
   1   5  17      276.81       92.75     81.98 o 
  -4   6  17      407.01      571.25    187.05 o 
  -3   6  17        2.15       91.00     89.37 o 
  -2   6  17       74.25       81.18     91.10 o 
  -1   6  17     1721.45     1956.27    212.67 o 
   0   6  17      787.84      664.80    141.16 o 
   1   6  17       41.76       36.44     84.90 o 
  -3   7  17      351.35      401.08    115.81 o 
  -2   7  17       11.61      -19.07     76.47 o 
  -1   7  17      418.54      200.32     99.90 o 
   0   7  17      625.60      574.64    187.05 o 
  -2   8  17     2898.02     2998.22    257.30 o 
  -1   8  17      242.09      267.61    109.27 o 
   0   8  17     3092.69     3553.03    298.26 o 
  -2   0  18       28.56      -35.39    111.22 o 
   0   0  18    15062.82    16369.14    808.85 o 
  -3   1  18     2812.14     2524.19    239.42 o 
  -2   1  18     4978.04     5197.07    321.01 o 
  -1   1  18     2487.27     2577.82    298.26 o 
   0   1  18     1507.11     1672.07    208.55 o 
  -3   2  18      258.30      291.79    113.72 o 
  -2   2  18      282.39      161.77    103.66 o 
  -1   2  18      863.07      647.63    148.06 o 
   0   2  18      181.67      232.16    115.15 o 
  -2   3  18      349.83      298.49    118.80 o 
  -1   3  18     3325.16     3567.85    294.76 o 
   0   3  18     1303.59     1501.43    293.21 o 
  -2   4  18       22.32      -22.80     83.49 o 
  -1   4  18     5295.85     5757.55    369.04 o 
                                                 
